# Supplementary material for: Mycofilters and the Effectiveness of Mycofiltration in the Removal of Contaminants in Water—A Systematic Review
Source: J Fungi (Basel). 2026 May 18;12(5):376. doi: 10.3390/jof12050376 (PMC13209015; doi:10.3390/jof12050376)
Supplement: Supplementary file 1 [file jof-12-00376-s001.zip]

Archive with 3 entries (3 files):
- Supplementary file S1_Search strings_01 Apr 2026.pdf
- Supplementary file S2_Benchmark articles_01 Apr 26.pdf
- Supplementary file S3_ Data extraction_01 Apr 2026_SM.xlsx
