# Supplementary material for: Mycofilters and the Effectiveness of Mycofiltration in the Removal of Contaminants in Water—A Systematic Review
Source: J Fungi (Basel). 2026 May 18;12(5):376. doi: 10.3390/jof12050376 (PMC13209015; doi:10.3390/jof12050376)
Supplement: Supplementary file 1 [file jof-12-00376-s001.zip › Supplementary file S3_ Data extraction_01 Apr 2026_SM.xlsx]

## Sheet: Read me
This file consists of the metadata (i.e., extracted data) and the consistency check for data extraction.

## Sheet: Data extraction_metadata
1st Author	Year	Title	Source of publication	Study location	Study site	Study #	Water source	Fungus species	Substrate employed		Organic		Inorganic		Microbial	Contaminant limit of detection	Mycofiltration duration (total)	Mycofiltration flow rate	Mycofilter design	Mycofilter mass (g)	Mycofilter set-up	Contaminant level pre-mycofiltration	Contaminant level post-mycofiltration	Removal efficiency (%)	Comparator	Reviewer
M. B. Paul Stamets	2013	MYCOFILTRATION BIOTECHNOLOGY FOR PATHOGEN MANAGEMENT	Report	USA	Laboratory	Study 1	Synthetic storm water	Stropharia	Wood chips						E. coli	NG	10 min	0.5 L/min	single bucket, vigor-tested	10 kg	Continuous flow	791.3 cfu/100 ml	592.7 cfu/100 ml	21.7075	Un-innoculated wood chips	SM
						Study 2	Synthetic storm water	Stropharia	Wood chips						E. coli		10 min	2.2 L/min	single bucket, vigor-tested	10 kg	Continuous flow	791.3 cfu/100 ml	669.3 cfu/100 ml	4.60376	Un-innoculated wood chips
						Study 3	Synthetic storm water	Stropharia	Wood chips						E. coli		10 min	0.5 L/min	single bucket, non-vigor-tested	10 kg	Continuous flow	701.6 cfu/100 ml	549.3 cfu/100 ml	21.7075	Un-innoculated wood chips
						Study 4	Synthetic storm water	Stropharia	Wood chips						E. coli		10 min	2.2 L/min	single bucket, non-vigor-tested	10 kg	Continuous flow	701.6 cfu/100 ml	661.3 cfu/100 ml	5.74401	Un-innoculated wood chips
						Study 5	Synthetic storm water	Irpex	Wood chips + straw						E. coli		10 min	0.5 L/min	single bucket, non-vigor-tested	10 kg	Continuous flow	507 cfu/100 ml	459.7 cfu/100 ml	9.32939	Un-innoculated wood chips + straw	.
						Study 6	Synthetic storm water	Irpex	Wood chips + straw						E. coli		10 min	2.2 L/min	single bucket, non-vigor-tested	10 kg	Continuous flow	507 cfu/100 ml	560.3 cfu/100 ml	-10.5128	Un-innoculated wood chips + straw
						Study 7	Synthetic storm water	Pleurotus	Wood chips + straw						E. coli		30 min	300 ml/min	triple buckets, run 1	10 kg	Continuous flow	917 cfu/100 ml	827 cfu/100 ml	9.81461	Un-innoculated wood chips	.
						Study 8	Synthetic storm water	Pleurotus	Wood chips + straw						E. coli		30 min	300 ml/min	triple buckets, run 2	10 kg	Continuous flow	940 cfu/100 ml	570 cfu/100 ml	39.3617	Un-innoculated wood chips
						Study 9	Synthetic storm water	Pleurotus	Wood chips + straw						E. coli		30 min	300 ml/min	triple buckets, run 3	10 kg	Continuous flow	1010 cfu/100 ml	930 cfu/100 ml	7.92079	Un-innoculated wood chips
A. C. Culleré	2014	Treatment of micropollutants in municipal: wastewater: study of a sequential batch biofilter	Thesis	Switzerland	Laboratory	Study 10	Spiked tap water	Pleurotus ostreatus	Wood chips	Pharmaceuticals	naproxen					0.3 mg/L	14 days		single column	65 g	Batch sequential	10 mg/L		97	Un-innoculated wood chips	SM
						Study 11	Spiked tap water	Trametes versicolor	Wood chips		naproxen					0.3 mg/L	14 days		single column	65 g	Batch sequential	10 mg/L		57	Un-innoculated wood chips
						Study 12	Spiked tap water	Pleurotus ostreatus	Wood chips		naproxen					0.3 mg/L	100 days		single column	65 g	Batch sequential	10 mg/L		92	Un-innoculated wood chips
						Study 13	Spiked wastewater	Pleurotus ostreatus	Wood chips		naproxen					0.3 mg/L	100 days		single column	65 g	Batch sequential	10 mg/L		98	Un-innoculated wood chips
						Study 14	Spiked tap water	Pleurotus ostreatus	Wood chips		sulfamethoxazole					0.3 mg/L	100 days		single column	65 g	Batch sequential	10 mg/L-5 mg/L		97	Un-innoculated wood chips
J. Margot	2015	Micropollutant removal from municipal wastewater: from conventional treatments to advanced biological processes	Thesis	Switzerland	Laboratory	Study 15	Synthetic waste water	Trametes versicolor	Wood chips		naproxen					15 ng/L	120 days		single column	65 g	Batch sequential	10 mg/L		90	Un-innoculated wood chips	SM
								Pleurotus ostreatus
						Study 16	Synthetic waste water	Pleurotus ostreatus	Wood chips		sulfamethoxazole					20 ng/L	80 days		single column	65 g	Batch sequential	10 mg/L		100	Un-innoculated wood chips
						Study 17	Synthetic waste water	Pleurotus ostreatus	Wood chips		carbamazepine					10 ng/L	60 days		single column	65 g	Batch sequential	10 mg/L		70	Un-innoculated wood chips
						Study 18	Synthetic waste water	Pleurotus ostreatus	Wood chips	Pesticide ==>	benzotriazole					50 ng/L	64 days		single column	65 g	Batch sequential	10 mg/L		77	Un-innoculated wood chips
						Study 19	Synthetic waste water	Pleurotus ostreatus	Wood chips		mefenamic acid					5 ng/L	42 days		single column	65 g	Batch sequential	20 mg/L		100	Un-innoculated wood chips
											diclofenac					30 ng/L						5 mg/L		100
											bisphenol A											20 mg/L		100
											metoprolol					10 ng/L						5 mg/L		39
											trimethoprim					1 ng/L						5 mg/L		78
											metformin											10 mg/L		27
						Study 20	Spiked treated wastewater	Pleurotus ostreatus	Wood chips		naproxen					15 ng/L	140 days		single column	65 g	Batch sequential	10 mg/L		100	Un-innoculated wood chips
						Study 21	Unspiked treated wastewater	Pleurotus ostreatus	Wood chips		Atenolol					10 ng/L	5 days		single column	65 g	Batch sequential	312 ng/L		85	Un-innoculated wood chips
											Azithromycin					5 ng/L						88 ng/L		51
											Bezafibrate					1 ng/L						179 ng/L		95
											Carbamazepine					10 ng/L						248 ng/L		34
											Ciprofloxacin					30 ng/L						403 ng/L		89
											Clarithromycin					5 ng/L						77 ng/L		na
											Diatrizoic acid					100 ng/L						174 ng/L		na
											Diclofenac					30 ng/L						1308 ng/L		97
											Gabapentin					80 ng/L						1699 ng/L		98
											Gemfibrozil					5 ng/L						79 ng/L		98
											Ibuprofen					20 ng/L						199 ng/L		>96
											Iohexol					3000 ng/L						11621 ng/L		71
											Iomeprol					2000 ng/L						11239 ng/L		76
											Iopamidol					500 ng/L						3062 ng/L		61
											Iopromide					500 ng/L						2497 ng/L		77
											Ketoprofen					200 ng/L						267 ng/L		na
											Mefenamic acid					5 ng/L						520 ng/L		99
											Metoprolol					10 ng/L						425 ng/L		75
											Metronidazole					10 ng/L						120 ng/L		83
											Naproxen					15 ng/L						778 ng/L		98
											Ofloxacin					30 ng/L						166 ng/L		89
											Paracetamol					20 ng/L						22 ng/L		na
											Primidone					20 ng/L						57 ng/L		na
											Simvastatin					20 ng/L						25 ng/L		na
											Sotalol					10 ng/L						147 ng/L		74
											Sulfamethoxazole					20 ng/L						132 ng/L		79
											Trimethoprim					1 ng/L						55 ng/L		96
										Pesticides:	Atrazine					2ng/L						2.1 ng/L		na
											Benzotriazole					50 ng/L						5983 ng/L		72
											Diuron					10 ng/L						68 ng/L		86
											Irgarol					0.5 ng/L						1.5 ng/L		na
											Isoproturon					0.5 ng/L						6.1 ng/L		86
											Mecoprop					20 ng/L						319 ng/L		79
											Methylbenzotriazole					50 ng/L						3111 ng/L		79
											Terbutryn					0.3 ng/L						14 ng/L		99
D. Olorunfemi	2015	Toxicological evaluation of drinking water sources in some rural communities in southern nigeria after mycofiltration treatment	Journal	Nigeria	Laboratory	Study 22	Borehole water (US1)	Pleurotus tuberregium	Maize cobs			Heavy metals:	lead			NG	NG	NG	single bowl	NG	Continous flow	0	0	0	No mycofilter	SM
													copper									0	0	0
													cadmium									0	0	0
													chromium									0	0	0
													iron									2.5	0.51	79.6
													zinc									6.1	0	100
													nickel									0	0	0
													managanese									0.04	0.01	75
													aluminium									0	0	0
													cobalt									0	0	0
													silver									0	0	0
															Total heterotrophic bacteria							18.3x103 cfu/ml	0.41x103 cfu/ml	97.7596
															Coliform							3.2x103 MPN/100 ml	0	100
D. Olorunfemi						Study 23	Borehole water (US2)	Pleurotus tuberregium	Maize cobs				lead			NG	NG	NG	single bowl	NG	Continous flow	0.01	0	100	No mycofilter
													copper									0	0	0
													cadmium									0	0	0
													chromium									0	0	0
													iron									2	0.63	68.5
													zinc									5.9	0	100
													nickel									0	0	0
													managanese									0.01	0.01	0
													aluminium									0	0	0
													cobalt									0	0	0
													silver									0	0	0
																						23.6x103 cfu/ml	4.0x103 cfu/ml	83.0508
															Total heterotrophic bacteria							4.36x103 MPN/100 ml	0	100
															Coliform
D. Olorunfemi						Study 24	Borehole water (US3)	Pleurotus tuberregium	Maize cobs				lead			NG	NG	NG	single bowl	NG	Continous flow	0.01	0	100	No mycofilter
													copper									0.1	0.01	90
													cadmium									0	0	0
													chromium									0	0	0
													iron									2.9	0.72	75.1724
													zinc									5.1	0	100
													nickel									0	0	0
													managanese									0.03	0	100
													aluminium									0	0	0
													cobalt									0	0	0
													silver									0	0	0
															Total heterotrophic bacteria							23.6x103 cfu/ml	0.6x103 cfu/ml	97.4576
															Coliform							1.4x103 MPN/100ml	0	100
D. Olorunfemi						Study 25	River water (US4)	Pleurotus tuberregium	Maize cobs				lead			NG	NG	NG	single bowl	NG	Continous flow	0.11	0	100	No mycofilter
													copper									0.03	0	100
													cadmium									0	0	0
													chromium									0.1	0	100
													iron									6.4	0.41	93.5938
													zinc									13	0	100
													nickel									0	0	0
													managanese									0.23	0	100
													aluminium									0.01	0	100
													cobalt									0	0	0
													silver									0.02	0	100
															Total heterotrophic bacteria							1.6x103 cfu/ml	0	100
															Coliform							0	0	0
D. Olorunfemi						Study 26	Well water (US5)	Pleurotus tuberregium	Maize cobs				lead			NG	NG	NG	single bowl	NG	Continous flow	0.01	0	100	No mycofilter
													copper									0.12	0.01	91.6667
													cadmium									0	0	0
													chromium									0.01	0	100
													iron									3.7	0.02	99.4595
													zinc									6.2	0	100
													nickel									0	0	0
													managanese									0.09	0.01	88.8889
													aluminium									0	0	0
													cobalt									0	0	0
													silver									0	0	0
															Total heterotrophic bacteria							38.2x103 cfu/ml	5.6x103 cfu/ml	85.3403
															Coliform							13.4x103 MPN/100ml	3.2x103 MPN/100ml	76.1194
D. Olorunfemi						Study 27	Well water (US6)	Pleurotus tuberregium	Maize cobs				lead			NG	NG	NG	single bowl	NG	Continous flow	0.03	0	100	No mycofilter
													copper									0	0	0
													cadmium									0	0	0
													chromium									0	0	0
													iron									4.1	1.21	70.4878
													zinc									6.5	0	100
													nickel									0	0	0
													managanese									0.1	0	100
													aluminium									0	0	0
													cobalt									0	0	0
													silver									0	0	0
															Total heterotrophic bacteria							26.30x103 cfu/ml	5.8x103 cfu/ml	77.9468
															Coliform							11.6x103 MPN/100ml	2.0x103 MPN/100ml	82.7586
A. Taylor	2015	Removal of Escherichia coli from synthetic stormwater using mycofiltration	Journal	USA	Laboratory	Study 28	Synthetic stormwater	Stropharia rugoso-annulata	Wood chips						E. coli	<100 cfu/plate	10 min	0.5 L/min	single bucket, vigor-tested	10 kg	Continuous flow	700 cfu/100 ml		22	Un-innoculated wood chips	SM
						Study 29	Synthetic stormwater	Stropharia rugoso-annulata	Wood chips						E. coli		10 min	2.2 L/min	single bucket, vigor-tested	10 kg	Continuous flow	700 cfu/100 ml		14	Un-innoculated wood chips
						Study 30	Synthetic stormwater	Stropharia rugoso-annulata	Wood chips						E. coli		10 min	0.5 L/min	single bucket, non-vigor-tested	10 kg	Continuous flow	700 cfu/100 ml		22	Un-innoculated wood chips
						Study 31	Synthetic stormwater	Stropharia rugoso-annulata	Wood chips						E. coli		10 min	2.2 L/min	single bucket, non-vigor-tested	10 kg	Continuous flow	700 cfu/100 ml		4	Un-innoculated wood chips
						Study 32	Synthetic stormwater	Stropharia rugoso-annulata	Wod chips + rice straw						E. coli		30	0.3 L/min	single bucket, non-vigor-tested	10 kg	Continuous flow			-295	Un-innoculated wood chips
						Study 33	Synthetic stormwater	Stropharia rugoso-annulata	Wood chips						Thermotolerant coliform		10 min	0.5 L/min	single bucket, vigor-tested	10 kg	Continuous flow	0.598	1.428	-138.796	Un-innoculated wood chips
						Study 34	Synthetic stormwater	Stropharia rugoso-annulata	Wood chips						Thermotolerant coliform		10 min	2.2 L/min	single bucket, vigor-tested	10 kg	Continuous flow	0.598	0.548	8.3612	Un-innoculated wood chips
						Study 35	Synthetic stormwater	Stropharia rugoso-annulata	Wood chips						Thermotolerant coliform		10 min	0.5 L/min	single bucket, non-vigor-tested	10 kg	Continuous flow	0.598	245.2	-40903.3	Un-innoculated wood chips
						Study 36	Synthetic stormwater	Stropharia rugoso-annulata	Wood chips						Thermotolerant coliform		10 min	2.2 L/min	single bucket, non-vigor-tested	10 kg	Continuous flow	0.598	48.35	-7985.28	Un-innoculated wood chips
						Study 37	Synthetic stormwater	Stropharia rugoso-annulata	Wood chips						Thermotolerant coliform		10 min	2.2 L/min
M. Islam	2019	Effect of lignocellulosic enzymes on the treatment of mature landfill leachate	Journal	Canada	Laboratory	Study 38	Mature landfill leachate	Tyromyces chioneus	Wood chips		COD/ soluble COD					NG	12 days		Single unit	10 g	Batch			59	No mycelia + no woodchips	SM
M. Islam						Study 39	Mature landfill leachate	Bjerkandera adusta	Wood chips		COD/ soluble COD						12 days		Single unit	10 g	Batch			44	No mycelia + no woodchips
M. Islam						Study 40	Mature landfill leachate	Phanerochaete chrysosporium	Wood chips		COD/ soluble COD						12 days		Single unit	10 g	Batch			49	No mycelia + no woodchips
E. Beltrán-Flores	2020	The removal of diuron from agricultural wastewaters by Trametes versicolor immobilized on pinewood in simple channel reactors	Journal	Spain	Laboratory	Study 41	Spiked agricultural wastewater	Trametes versicolor	Wood chips	Pesticide	Diuron					NG	16 days	NG	Single rotating drum bioreactor	1 kg	Batch	10 ppm		60	Un-inocculated woodchips	SM
						Study 42	Spiked tap water	Trametes versicolor	Wood chips		Diuron						50 days		Single packed bed channel	1 kg	Continous flow	10 ppm		88	Un-inocculated woodchips
						Study 43	Spiked agricultural wastewater	Trametes versicolor	Wood chips		Diuron						35 days		Single packed bed channel	1 kg	Continous flow	10 ppm		94	Un-inocculated woodchips
K. Hu, J. Torán	2020	Fungal bioremediation of diuron-contaminated waters: Evaluation of its degradation and the effect of amendable factors on its removal in a trickle-bed reactor under non-sterile conditions	Journal	Spain	Laboratory	Study 44	Spiked tap water	Trametes versicolor	Wood chips	Pesticide	Diuron					NG	NG		Single trickle bed bioreactor	60g	Continuous flow	10 mg/L		74.4	Un-inocculated woodchips	SM
																						10 mg/L		67.3
																						10 mg/L		44.7
																						10 mg/L		56.7
																						10 mg/L		64.6
																						10 mg/L		83
																						10 mg/L		26.5
																						10 mg/L		62.6
																						10 mg/L		29.5
																						10 mg/L		84
																						10 mg/L		82
																						10 mg/L		78
D. Olorunfemi	2020	Evaluation of toxicity and bioremediation of contaminated drinking water sources in Delta State, Nigeria	Journal	Nigeria	Laboratory	Study 45	Borehole water	Pleurotus tuber-regium	Maize cobs			Metals	Iron			NG	NG	NG	single bowl	NG	Continous flow	2.6	1.43	45	No mycofilter	SM
													Zimc									6.9	0	100
													Chromium									0.01	0	100
													Lead									0	0	0
													Manganese									0.1	0.02	80
															Total heterotrophic bacteria							24.3x103 cfu/ml	0.5x103 cfu/ml	97.9424
															Coliform							9.4x103 MPN/100ml	0	100
																				NG
D. Olorunfemi						Study 46	Borehole water	Pleurotus tuber-regium	Maize cobs				Iron			NG	NG	NG	single bowl		Continous flow	4.3	0.3	93	No mycofilter
													Zimc									7.1	0	100
													Chromium									0	0	0
													Lead									0.03	0	100
													Manganese									0.03	0	100
															Total heterotrophic bacteria							12.2x103 cfu/ml	0	100
															Coliform							1.4x103 MPN/100ml	0	100
D. Olorunfemi						Study 47	Borehole water	Pleurotus tuber-regium	Maize cobs				Iron			NG	NG	NG	single bowl	NG	Continous flow	2	0.52	74	No mycofilter
													Zimc									6.4	0	100
													Chromium									0	0	0
													Lead									0	0	0
													Manganese									0.01	0	100
															Total heterotrophic bacteria							16.3x103 cfu/ml	3.7x103 cfu/ml	77.3006
															Coliform							2.4x103 MPN/100ml	0	100
D. Olorunfemi						Study 48	Borehole water	Pleurotus tuber-regium	Maize cobs				Iron			NG	NG	NG	single bowl	NG	Continous flow	3	0.31	89.7	No mycofilter
													Zimc									8	0	100
													Chromium									0.2	0	100
													Lead									0	0	100
													Manganese									0.01	0.01	0
															Total heterotrophic bacteria							14.5x103 cfu/ml	0.2x103 cfu/ml	98.6207
															Coliform							1.2x103 MPN/100ml	0	100
D. Olorunfemi						Study 49	Borehole water	Pleurotus tuber-regium	Maize cobs				Iron			NG	NG	NG	single bowl	NG	Continous flow	2.1	0.94	55.2	No mycofilter
													Zimc									6.6	0	100
													Chromium									0	0	0
													Lead									0	0	0
													Manganese									0.01	0	100
															Total heterotrophic bacteria							27.5x103 cfu/ml	4.1x103 cfu/ml	85.0909
															Coliform							5.5x103 MPN/100ml	0	100
D. Olorunfemi						Study 50	Borehole water	Pleurotus tuber-regium	Maize cobs				Iron			NG	NG	NG	single bowl	NG	Continous flow	1.9	0.61	67.9	No mycofilter
													Zimc									5.1	0	100
													Chromium									0	0	0
													Lead									0	0	0
													Manganese									0	0	0
															Total heterotrophic bacteria							21.6x103 cfu/ml	2.9x103 cfu/ml	86.5741
															Coliform							0.5x103 MPN/100ml	0	100
A. K. Pini	2020	Fungi Are Capable of Mycoremediation of River Water Contaminated by E. coli	Journal	USA	laboratory	Study 51	Spiked sterilised water	Pleurotus ostreatus	wheat straw						E. coli	NG	96 hours		Single jar	4.85g	Batch	299 cfu/ml		99.25	Un-inocculated wheat straw	SM
						Study 52	River water	Pleurotus ostreatus	wheat straw						E. coli	NG	96 hours		Single jar	4.85g	Batch	99 cfu/ml		99.74	Un-inocculated wheat straw
L. J. Davis	2021	Examining mycofiltration efficacy in a first order stream	Thesis	USA	Laboratory	Study 53	Spiked deionised water	Trametes vericolor	sawdust						E.coli	NG	5 hours	5.2 ml/s	Single burlap sack	330g	Continuous flow	642.1 MPN/100ml	493.5 MPN/100ml	28.8	No mycofilter	SM
O. Osarenotor	2021	Removal of pollutants by mycelium-colonized sawdust	Journal	Ghana	Laboratory	Study 54	Slaughterhouse wastewater	Pleurotus ostreatus	sawdust		Color (Pt Co)					NG	NG	NG	Single column	NG	Continous flow	368	284	23	Un-innoculated sawdust	SM
											Turbidity (NTU)											264 NTU	39 NTU	85
											TSS (mg/l)											301 mg/l	305 mg/l	-2
											pH											7	7	0
											TDS (mg/l)											784 mg/l	430 mg/l	45.1531
											EC (μs/cm											1618µs/cm	739µs/cm	54
											Dissolved oxygen (mg/l)											3 mg/l	3 mg/l	0
											BOD (mg/l)											194mg/l	135 mg/l	30
											COD (mg/l)											509 mg/l	349 mg/l	31
													TN (mg-N/l)									6 mg-N/l	5 mg-N/l	23
													TP (mg/l)									6 mg/l	4 mg/l	30
						Study 55	Slaughterhouse wastewater	Pleurotus ostreatus	sawdust		Color (Pt Co)						NG	NG	Single column	NG	Continous flow	368	175	52.4457	Un-innoculated sawdust
											Turbidity (NTU)										Bed height= 3cm	264	70	73.4848
											TSS (mg/l)										Sawdust particle size=0.6 mm	300.5	210	30.1165
											pH											7	7	0
											TDS (mg/l)											784	313	60.0765
											EC (μs/cm											1617	643	60.235
											Dissolved oxygen (mg/l)											3	5	-66.6667
											BOD (mg/l)											194	59	69.5876
											COD (mg/l)											509	127	75.0491
													TN (mg-N/l)									6	1	83.3333
													TP (mg/l)									6	0.3	95
						Study 56	Slaughterhouse wastewater	Pleurotus ostreatus	sawdust		Color (Pt Co)						NG	NG	Single column	NG	Continous flow	368	183	50.2717	Un-innoculated sawdust
											Turbidity (NTU)										Bed height= 3cm	264	51	80.6818
											TSS (mg/l)										Sawdust particle size=1.18 mm	300.5	199	33.777
											pH											7	7	0
											TDS (mg/l)											784	280	64.2857
											EC (μs/cm											1617	574	64.5022
											Dissolved oxygen (mg/l)											3	3	0
											BOD (mg/l)											194	87	55.1546
											COD (mg/l)											509	157	69.1552
													TN (mg-N/l)									6	2	66.6667
													TP (mg/l)									6	0.3	95
						Study 57	Slaughterhouse wastewater	Pleurotus ostreatus	sawdust		Color (Pt Co)						NG	NG	Single column	NG	Continous flow	368	216	41.3043	Un-innoculated sawdust
											Turbidity (NTU)										Bed height= 3cm	264	53	79.9242
											TSS (mg/l)										Sawdust particle size=2.36 mm	300.5	206	31.4476
											pH											7	7	0
											TDS (mg/l)											784	250	68.1122
											EC (μs/cm											1617	508	68.5838
											Dissolved oxygen (mg/l)											3	2	33.3333
											BOD (mg/l)											194	60	69.0722
											COD (mg/l)											509	126	75.2456
													TN (mg-N/l)									6	2	66.6667
													TP (mg/l)									6	0.2	96.6667
						Study 58	Slaughterhouse wastewater	Pleurotus ostreatus	sawdust		Color (Pt Co)						NG	NG	Single column	NG	Continous flow	368	278	24.4565	Un-innoculated sawdust
											Turbidity (NTU)										Bed height= 3cm	264	53	79.9242
											TSS (mg/l)										Sawdust particle size=unsorted	300.5	235	21.797
											pH											7	6	14.2857
											TDS (mg/l)											784	450	42.602
											EC (μs/cm											1617	813	49.7217
											Dissolved oxygen (mg/l)											3	3	0
											BOD (mg/l)											194	88	54.6392
											COD (mg/l)											509	320	37.1316
													TN (mg-N/l)									6	3	50
													TP (mg/l)									6	3	50
						Study 59	Slaughterhouse wastewater	Pleurotus ostreatus	sawdust		Color (Pt Co)						NG	NG	Single column	NG	Continous flow	368	134	63.587	Un-innoculated sawdust
											Turbidity (NTU)										Bed height= 6cm	264	54	79.5455
											TSS (mg/l)										Sawdust particle size=0.6 mm	300.5	314	-4.49251
											pH											7	7	0
											TDS (mg/l)											784	540	31.1224
											EC (μs/cm											1617	885	45.269
											Dissolved oxygen (mg/l)											3	1	66.6667
											BOD (mg/l)											194	52	73.1959
											COD (mg/l)											509	113	77.7996
													TN (mg-N/l)									6	2	66.6667
													TP (mg/l)									6	0.4	93.3333
						Study 60	Slaughterhouse wastewater	Pleurotus ostreatus	sawdust		Color (Pt Co)						NG	NG	Single column	NG	Continous flow	368	105	71.4674	Un-innoculated sawdust
											Turbidity (NTU)										Bed height= 6cm	264	30	88.6364
											TSS (mg/l)										Sawdust particle size=1.18 mm	300.5	280	6.82196
											pH											7	8	-14.2857
											TDS (mg/l)											784	342	56.3776
											EC (μs/cm											1617	1083	33.0241
											Dissolved oxygen (mg/l)											3	2	33.3333
											BOD (mg/l)											194	98	49.4845
											COD (mg/l)											509	201	60.5108
													TN (mg-N/l)									6	1	83.3333
													TP (mg/l)									6	0.4	93.3333
						Study 61	Slaughterhouse wastewater	Pleurotus ostreatus	sawdust		Color (Pt Co)						NG	NG	Single column	NG	Continous flow	368	97	73.6413	Un-innoculated sawdust
											Turbidity (NTU)										Bed height= 6cm	264	39	85.2273
											TSS (mg/l)										Sawdust particle size=2.36 mm	300.5	287	4.49251
											pH											7	8	-14.2857
											TDS (mg/l)											784	302	61.4796
											EC (μs/cm											1617	684	57.6994
											Dissolved oxygen (mg/l)											3	4	-33.3333
											BOD (mg/l)											194	80	58.7629
											COD (mg/l)											509	222	56.3851
													TN (mg-N/l)									6	1	83.3333
													TP (mg/l)									6	0.2	96.6667
						Study 62	Slaughterhouse wastewater	Pleurotus ostreatus	sawdust		Color (Pt Co)						NG	NG	Single column	NG	Continous flow	368	284	22.8261	Un-innoculated sawdust
											Turbidity (NTU)										Bed height= 6cm	264	39	85.2273
											TSS (mg/l)										Sawdust particle size=unsorted	300.5	305	-1.4975
											pH											7	7	0
											TDS (mg/l)											784	430	45.1531
											EC (μs/cm											1617	739	54.2981
											Dissolved oxygen (mg/l)											3	3	0
											BOD (mg/l)											194	132	31.9588
											COD (mg/l)											509	349	31.4342
													TN (mg-N/l)									6	5	16.6667
													TP (mg/l)									6	4	33.3333
						Study 63	Slaughterhouse wastewater	Pleurotus ostreatus	sawdust		Color (Pt Co)						NG	NG	Single column	NG	Continous flow	368	190	48.3696	Un-innoculated sawdust
											Turbidity (NTU)										Bed height= 9cm	264	60	77.2727
											TSS (mg/l)										Sawdust particle size=0.6 mm	300.5	190	36.772
											pH											7	7	0
											TDS (mg/l)											784	302	61.4796
											EC (μs/cm											1617	600	62.8942
											Dissolved oxygen (mg/l)											3	2	33.3333
											BOD (mg/l)											194	120	38.1443
											COD (mg/l)											509	213	58.1532
											TN (mg-N/l)		TN (mg-N/l)									6	1	83.3333
											TP (mg/l)		TP (mg/l)									6	0.2	96.6667
						Study 64	Slaughterhouse wastewater	Pleurotus ostreatus	sawdust		Color (Pt Co)						NG	NG	Single column	NG	Continous flow	368	102	72.2826	Un-innoculated sawdust
											Turbidity (NTU)										Bed height= 9cm	264	38	85.6061
											TSS (mg/l)										Sawdust particle size=1.18 mm	300.5	269	10.4825
											pH											7	7	0
											TDS (mg/l)											784	415	47.0663
											EC (μs/cm											1617	837	48.2375
											Dissolved oxygen (mg/l)											3	1	66.6667
											BOD (mg/l)											194	123	36.5979
											COD (mg/l)											509	133	73.8703
													TN (mg-N/l)									6	1	83.3333
													TP (mg/l)									6	0.2	96.6667
						Study 65	Slaughterhouse wastewater	Pleurotus ostreatus	sawdust		Color (Pt Co)						NG	NG	Single column	NG	Continous flow	368	93	74.7283	Un-innoculated sawdust
											Turbidity (NTU)										Bed height= 9cm	264	22	91.6667
											TSS (mg/l)										Sawdust particle size=2.36 mm	300.5	214	28.7854
											pH											7	7	0
											TDS (mg/l)											784	379	51.6582
											EC (μs/cm											1617	767	52.5665
											Dissolved oxygen (mg/l)											3	3	0
											BOD (mg/l)											194	32	83.5052
											COD (mg/l)											509	62	87.8193
													TN (mg-N/l)									6	1	83.3333
													TP (mg/l)									6	0.2	96.6667
						Study 66	Slaughterhouse wastewater	Pleurotus ostreatus	sawdust		Color (Pt Co)						NG	NG	Single column	NG	Continous flow	368	270	26.6304	Un-innoculated sawdust
											Turbidity (NTU)										Bed height= 9cm	264	35	86.7424
											TSS (mg/l)										Sawdust particle size=unsorted	300.5	236	21.4642
											pH											7	6	14.2857
											TDS (mg/l)											784	461	41.199
											EC (μs/cm											1617	707	56.2771
											Dissolved oxygen (mg/l)											3	3	0
											BOD (mg/l)											194	132	31.9588
											COD (mg/l)											509	367	27.8978
													TN (mg-N/l)									6	5	16.6667
													TP (mg/l)									6	4	33.3333
D. Chandra	2022	Impact of mycofiltration on water quality	Journal	India	Laboratory	Study 67	Water for fish production	Pleurotus djamor	wheat straw		TDS					NG	6 months	333 L/h	single spent bag	2kg	continuous flow	267.9 mg/l	242.8 mg/l	9.36917	No mycofilter	SM
								Pleurotus ostreatus			EC
											DO
											CO2
											Alkalinity
													Ammonia									0.052 mg/l	0.037 mg/l	28.8462
													Nitrate
													Phosphate
															Coliforms							43 MPN/100ml	0 MPN/100ml	100
D. Chandra						Study 68	Water for fish production	Pleurotus djamor	wheat straw		TDS						6 months	167 L/h	single spent bag	2kg	continuous flow	267.9mg/l	247.5mg/l	7.61478	No mycofilter
								Pleurotus ostreatus			EC
											DO
											CO2
											Alkalinity
													Ammonia									0.052 mg/l	0.103 mg/l	-98.0769
													Nitrate
													Phosphate
															Coliforms							4 MPN/ 100ml	0 MPN/100ml	100
D. Chandra						Study 69	Water for fish production	Pleurotus djamor	wheat straw		TDS						6 months	83 L/h	single spent bag	2kg	continuous flow	267.9 mg/l	255.9 mg/l	4.47928	No mycofilter
								Pleurotus ostreatus			EC
											DO
											CO2
											Alkalinity
													Ammonia									0.052 mg/l	0.052 mg/l	0
													Nitrate
													Phosphate
S. M. Mnkandla	2023	Fixed bed mycofilter column optimization and performance evaluation through the removal of a food coloring agent from an aqueous solution	Journal	South Africa	Laboratory	Study 70	Spiked distilled water	Pleurotus ostreatus	Thatching straw grass		Food colour					NG	67 hours	0.25 ml/min	Single column	NG	Continous flow	2.1x10-6 mol/l		53	Un-inoculated thatching straw	NK
						Study 71	Spiked distilled water	Pleurotus ostreatus	Thatching straw grass		Food colour						67 hours	2 ml/min	Single column	NG	Continous flow	2.1x10-6 mol/l		23
K. Sen	2023	Mechanism of fungal remediation of wetland water: Stropharia rugosoannulata as promising fungal species for the development of biofilters to remove clinically important pathogenic and antibiotic resistant bacteria in contaminated water	Journal	USA	Laboratory	Study 72	Spiked wetland water	Pleurotus ostreatus	Woodchips					Bacteria:	E. coli	NG	1 hour		single jar	NG	batch			10	Un-inocculated woodchips	SM
															S. enteritidis									20
															S. aureus									92
															K.pneumoniae									60
															E. faecium									-10
															P. aeruginosa									-10
															C. jejuni									75
						Study 73	Spiked wetland water	Pleurotus ostreatus	Woodchips						E. coli	NG	24 hours		single jar	NG	batch			10	Un-inocculated woodchips
															S. enteritidis									28
															S. aureus									98
															K.pneumoniae									-10
															E. faecium									-10
															P. aeruginosa									-10
															C. jejuni									-10
						Study 74	Spiked wetland water	Stropharia rugosoannulata	Woodchips						E. coli	NG	1 hour		single jar	NG	batch			62	Un-inocculated woodchips
															S. enteritidis									40
															S. aureus									72
															K.pneumoniae									40
															E. faecium									40
															P. aeruginosa									25
															C. jejuni									45
						Study 75	Spiked wetland water	Stropharia rugosoannulata	Woodchips						E. coli	NG	24 hours		single jar	NG	batch			55	Un-inocculated woodchips
															S. enteritidis									20
															S. aureus									98
															K.pneumoniae									-10
															E. faecium									98
															P. aeruginosa									40
															C. jejuni									52
						Study 76	Spiked wetland water	Pleurotus pulmonarius	Woodchips						E. coli	NG	1 hour		single jar	NG	batch			50.6	Un-inocculated woodchips
															S. enteritidis									60.9
															S. aureus									97.9
															K.pneumoniae									86.5
															E. faecium									77.4
															P. aeruginosa									-10
															C. jejuni									82.2
						Study 77	Spiked wetland water	Pleurotus pulmonarius	Woodchips						E. coli	NG	24 hours		single jar	NG	batch			60	Un-inocculated woodchips
															S. enteritidis									55
															S. aureus									-10
															K.pneumoniae									-10
															E. faecium									30
															P. aeruginosa									90
															C. jejuni									-10
						Study 78	Spiked wetland water	Stropharia rugosoannulata	Woodchips					Antibiotic resistance genes:	bla-ctx	NG	1 hour		single jar	NG	batch			65	Un-inocculated woodchips
															bla CMY									60
															vanA									34
															strB									70
															strA									45
															tet(B)									65
															tet(A)									-10
															tet(M)									84.4
															tet(O)									-10
															sul1									50.1
						Study 79	Spiked wetland water	Stropharia rugosoannulata	Woodchips						bla-ctx	NG	24 hours		single jar	NG	batch			99.6	Un-inocculated woodchips
															bla CMY									97.11
															vanA									99.04
															strB									96.08
															strA									86.88
															tet(B)									92.41
															tet(A)									-10
															tet(M)									75
															tet(O)									50
															sul1									-10
L. M. Weaver	2023	Degradation of imidacloprid by Phanerodontia chrysosporium on wood chips for stormwater treatment	Journal	USA	Laboratory	Study 80	Synthetic storm water	Phanerodontia chrysosporium	woodchips		imidacloprid					0.0049 mg/l	28 days		single jar	1.5g	batch	0.5 mg/l		90	Un-innoculated wood chips	SM
H. Agrawal		HAB PREVENTION USING STROPHARIA MYCOFILTRATION PHASE 3	Report	USA	Laboratory	Study 81	Spiked water	Stropharia	Sawdust				Nitrate			NG	8 hours		single column	50g	continuous flow	50 ppm	78 ppm	-56	Un-inocculated sawdust	SM
													Phosphate								pump filtration system	15 ppm	19 ppm	-26.6667
						Study 82	Spiked water	Stropharia	Sawdust				Nitrate				8 hours		single column	50g	continuous flow	50 ppm	75 ppm	-50	Un-inocculated sawdust
													Phosphate								funnel filtration sytem	15 ppm	23 ppm	-53.3333
L. Levin	2012	Grape stalks as substrate for white rot fungi, lignocellulolytic enzyme production and dye decolorization	Journal	Argentina	Laboratory	Study 83	Dye solution	Trametes trogii	Grape stalks		xylidine					NG	5 hours		single flask	1g	batch			9.6	Un-inoccultated grape stalks	SM
											remazol brilliant blue R													3.8
											indigo carmine													26.4
											malachite green													3.6
											crystal violet													18.4
											azure B													14.7
						Study 84	Dye solution	Stereum hirsutum	Grape stalks		xylidine					NG	5 hours		single flask	1g	batch			7.3	Un-inoccultated grape stalks
											remazol brilliant blue R													6.4
											indigo carmine													29.3
											malachite green													24.5
											crystal violet													8.4
											azure B													3.5
						Study 85	Dye solution	Coriolus antarcticus	Grape stalks		xylidine					NG	5 hours		single flask	1g	batch			47.5	Un-inoccultated grape stalks
											remazol brilliant blue R													56.5
											indigo carmine													74
											malachite green													64.4
											crystal violet													29.8
											azure B													9.3
R. B. Umstead	2016	Development of Fungal Bioreactors for Water Related Treatment and Disinfection Applications	Thesis	USA	laboratory	Study 86	Synthetic waste water	Piptoporus betulinus	sawdust+straw+rye berries						E.coli	NG	48 hours		single container	NG	batch	19863 cfu/100ml	0 cfu/100 ml	100	Un-inocculated substrate	SM
						Study 87	Synthetic waste water	Daedaleopsis confragosa	sawdust+straw+rye berries						E.coli		48 hours		single container	NG	batch	19863 cfu/100ml	10 cfu/100 ml	99.9497	Un-inocculated substrate
						Study 88	Synthetic waste water	Piptoporus betulinus	sawdust+straw+rye berries						E.coli		20 minutes		single container	NG	continuous flow	1585 cfu/100ml	0 cfu/100 ml	100	Un-inocculated substrate
						Study 89	Synthetic waste water	Daedaleopsis confragosa	sawdust+straw+rye berries						E.coli		20 minutes		single container	NG	continuous flow	1585 cfu/100ml	0 cfu/100 ml	100	Un-inocculated substrate
						Study 90	Synthetic waste water	Pleurotus eryngii	sawdust+straw+rye berries						E.coli		20 minutes		single container	NG	continuous flow	5172 cfu/100ml	0 cfu/100 ml	100	Un-inocculated substrate
R. Tormo-Budowski	2021	Removal of pharmaceuticals and ecotoxicological changes in wastewater using <i>Trametes versicolor</i> : A comparison of fungal stirred tank and trickle-bed bioreactors	Journal	Costa Rica	Laboratory	Study 91	Synthetic waste water	Trametes versicolor	rice husks	Pharmaceuticals	Acetaminophen						336 hours	580.6 ml/h	single column	NG	continous flow	376.35 µg/l		99.7	No mycofilter	SM
											Ketoprofen										trickle-bed bioreactor	356.51 µg/l		53.8
											Mefenamic Acid											10.51 µg/l		91.9
											Albendazole											1 µg/l		47.8
											Azithromycin											150.61 µg/l		86.4
											Ceftiofur											658.48 µg/l		99.9
											Ciprofloxacin											112.19 µg/l		85.4
											Florfenicol											94.21 µg/l		72.2
											Lincomycin											411.28 µg/l		74.1
											Sulfamethoxazole											322.89 µg/l		91.9
											Trimethoprim											41.1 µg/l		93.7
											Diphenhydramine											222.25 µg/l		95.2
											Atenolol											90.54 µg/l		99
											Sildenafil											431.48 µg/l		95.7
											Fluoxetine											150.29 µg/l		99.1
											Lorazepam											366.93 µg/l		88.1
											Sertraline											53.47 µg/l		98.7
R. Tormo-Budowski						Study 92	Hospital waste water	Trametes versicolor	rice husks		Acetaminophen						336 hours	580.6 ml/h	single column	NG	continous flow	63.52 µg/l		99.5	No mycofilter
											Sulfamethoxazole										trickle-bed bioreactor	4.42 µg/l		91.9
											Trimethoprim											3.14 µg/l		77.4
											Diphenhydramine											9.32 µg/l		92.6
											Gemfibrozil											30.99 µg/l		71.5
											1,7-dimethylxanthine											11.74 µg/l		90.5
											Caffeine											30.71 µg/l		93.2
											Lorazepam											1.32 µg/l		64.4
J. J. Kim	2023	Continuous operation of fungal wheel reactor based on solid-state fermentation for the removal of pharmaceutical and personal care products	Journal	Korea	Laboratory	Study 93	Spiked synthetic wastewater	Trametes versicolor	ash chips	Pharmaceuticals	acetaminophen						60 days	34 µl/min	single trapezoidal reactor	20g	batch	20 mg/l		62	Un-inocculated ash chips	SM
											bisphenol A											20 mg/l		80
											carbamazepine											20 mg/l		60
E. Akpaj	2014	Mycofiltration effectiveness in bioremediation of contaminated drinking water sources	Journal	Nigeria	Laboratory	Study 94	Borehole water (A1)	Pleurotus tuberregium	Maize cobs				Iron			NG	NG	NG	single bowl	NG	continuos flow	NG	0.61		No mycofiltration	SM
													Zinc									14.9	0	100
													Chromium									0.14	0	100
													Lead									0.02	0	100
													Manganese									0.02	0	100
													Cadmium									0.12	0.01	91.6667
													Aluminium									0.1	0	100
													Cobalt									0	0	0
													Silver									0.05	0	100
													Copper									0.05	0	100
													Arsenic									0	0	0
													Nickel									0	0	0
															Total bacterial count							11.2x103 cfu/ml	0	100
															Coliform count							1.4x103 MPN/ml	0	100
E. Akpaj						Study 95	Borehole water (A2)	Pleurotus tuberregium	Maize cobs				Iron				NG	NG	single bowl	NG	continuos flow	9.7	0.92	90.5155	No mycofiltration
													Zinc									8.5	0	100
													Chromium									0.12	0	100
													Lead									0.01	0	100
													Manganese									0.01	0	100
													Cadmium									0.11	0.02	81.8182
													Aluminium									0.05	0	100
													Cobalt									0	0	0
													Silver									0.1	0	100
													Copper									0.03	0.01	66.6667
													Arsenic									0	0	0
													Nickel									0	0	0
															Total bacterial count							16.3x103	3.7x103	77.3006
															Coliform count							2.4x103	0	100
E. Akpaj						Study 96	Borehole water (A3)	Pleurotus tuberregium	Maize cobs				Iron				NG	NG	single bowl	NG	continuos flow	3.8	0.4	89.4737	No mycofiltration
													Zinc									5.5	0	100
													Chromium									0	0	0
													Lead									0	0	0
													Manganese									0	0	0
													Cadmium									0.02	0.01	50
													Aluminium									0	0	0
													Cobalt									0	0	0
													Silver									0	0	0
													Copper									0	0	0
													Arsenic									0	0	0
													Nickel									0	0	0
															Total bacterial count							8.2x103	0	100
															Coliform count							0.6x103	0	100
E. Akpaj						Study 97	Borehole water (B1)	Pleurotus tuberregium	Maize cobs				Iron				NG	NG	single bowl	NG	continuos flow	2.5	0.51	79.6	No mycofiltration
													Zinc									6.1	0	100
													Chromium									0	0	0
													Lead									0	0	0
													Manganese									0.04	0.01	75
													Cadmium									0	0	0
													Aluminium									0	0	0
													Cobalt									0	0	0
													Silver									0	0	0
													Copper									0	0	0
													Arsenic									0	0	0
													Nickel									0	0	0
															Total bacterial count							18.3x103	0.41x103	97.7596
															Coliform count							3.2x103	0	100
E. Akpaj						Study 98	Borehole water (B2)	Pleurotus tuberregium	Maize cobs				Iron				NG	NG	single bowl	NG	continuos flow	2	0.63	68.5	No mycofiltration
													Zinc									5.9	0	100
													Chromium									0	0	0
													Lead									0.01	0	100
													Manganese									0.01	0.01	0
													Cadmium									0	0	0
													Aluminium									0	0	0
													Cobalt									0	0	0
													Silver									0	0	0
													Copper									0	0	0
													Arsenic									0	0	0
													Nickel									0	0	0
															Total bacterial count							23.6x103	4x103	83.0508
															Coliform count							4.36x103	0	100
E. Akpaj						Study 99	Borehole water (B3)	Pleurotus tuberregium	Maize cobs				Iron				NG	NG	single bowl	NG	continuos flow	2.9	0.72	75.1724	No mycofiltration
													Zinc									5.1	0	100
													Chromium									0	0	0
													Lead									0.01	0	100
													Manganese									0.03	0	100
													Cadmium									0	0	0
													Aluminium									0	0	0
													Cobalt									0	0	0
													Silver									0	0	0
													Copper									0.1	0.01	90
													Arsenic									0	0	0
													Nickel									0	0	0
															Total bacterial count							23.6x103	0.6x103	97.4576
															Coliform count							1.4x103	0	100
E. Akpaj						Study 100	Borehole water (C1)	Pleurotus tuberregium	Maize cobs				Iron				NG	NG	single bowl	NG	continuos flow	2.6	1.45	44.2308	No mycofiltration
													Zinc									6.9	0	100
													Chromium									0.01	0	100
													Lead									0	0	0
													Manganese									0.02	0.1	-400
													Cadmium									0	0	0
													Aluminium									0	0	0
													Cobalt									0	0	0
													Silver									0	0	0
													Copper									0	0	0
													Arsenic									0	0	0
													Nickel									0	0	0
															Total bacterial count							24.3x103	0.5x103	97.9424
															Coliform count							9.4x103	0	100
E. Akpaj						Study 101	Borehole water (C2)	Pleurotus tuberregium	Maize cobs				Iron				NG	NG	single bowl	NG	continuos flow	4.3	0.3	93.0233	No mycofiltration
													Zinc									7.1	0	100
													Chromium									0	0	0
													Lead									0.03	0	100
													Manganese									0.03	0	100
													Cadmium									0	0	0
													Aluminium									0	0	0
													Cobalt									0	0	0
													Silver									0	0	0
													Copper									0	0	0
													Arsenic									0	0	0
													Nickel									0	0	0
															Total bacterial count							12.2x103	0	100
															Coliform count							1.4x103	0	100
E. Akpaj						Study 102	Borehole water (C3)	Pleurotus tuberregium	Maize cobs				Iron				NG	NG	single bowl	NG	continuos flow	2	0.52	74	No mycofiltration
													Zinc									6.4	0	100
													Chromium									0	0	0
													Lead									0	0	0
													Manganese									0.01	0	100
													Cadmium									0	0	0
													Aluminium									0	0	0
													Cobalt									0	0	0
													Silver									0	0	0
													Copper									0	0.01	0
													Arsenic									0	0	0
													Nickel									0	0	0
															Total bacterial count							16.3x103	3.7x103	77.3006
															Coliform count							2.4x103	0	100
E. Akpaj						Study 103	Borehole water (C4)	Pleurotus tuberregium	Maize cobs				Iron				NG	NG	single bowl	NG	continuos flow	3	0.31	89.6667	No mycofiltration
													Zinc									8	0	100
													Chromium									0.02	0	100
													Lead									0	0	0
													Manganese									0.01	0.01	0
													Cadmium									0	0	0
													Aluminium									0.1	0	100
													Cobalt									0	0	0
													Silver									0	0	0
													Copper									0	0	0
													Arsenic									0	0	0
													Nickel									0	0	0
															Total bacterial count							14.5x103	0.2x103	98.6207
															Coliform count							1.2x103	0	100
E. Akpaj						Study 104	Borehole water (C5)	Pleurotus tuberregium	Maize cobs				Iron				NG	NG	single bowl	NG	continuos flow	2.1	0.94	55.2381	No mycofiltration
													Zinc									6.6	0	100
													Chromium									0	0	0
													Lead									0	0	0
													Manganese									0	0.01	0
													Cadmium									0	0	0
													Aluminium									0	0	0
													Cobalt									0	0	0
													Silver									0	0	0
													Copper									0	0	0
													Arsenic									0	0	0
													Nickel									0	0	0
															Total bacterial count							27.5x103	4.1x103	85.0909
															Coliform count							5.5x103	0	100
E. Akpaj						Study 105	Borehole water (C6)	Pleurotus tuberregium	Maize cobs				Iron				NG	NG	single bowl	NG	continuos flow	1.9	0.61	67.8947	No mycofiltration
													Zinc									5.1	0	100
													Chromium									0	0	0
													Lead									0	0	0
													Manganese									0	0	0
													Cadmium									0	0	0
													Aluminium									0	0	0
													Cobalt									0	0	0
													Silver									0	0	0
													Copper									0	0	0
													Arsenic									0	0	0
													Nickel									0	0	0
															Total bacterial count							21.6x103	2.9x103	86.5741
															Coliform count							0.5x103	0	100
E. Akpaj						Study 106	Stream water (A4)	Pleurotus tuberregium	Maize cobs				Iron				NG	NG	single bowl	NG	continuos flow	6.8	0.4	94.1176	No mycofiltration
													Zinc									7.8	0	100
													Chromium									0	0	0
													Lead									0	0	0
													Manganese									0.01	0	100
													Cadmium									0.05	0.01	80
													Aluminium									0	0	0
													Cobalt									0	0	0
													Silver									0	0	0
													Copper									0.01	0	100
													Arsenic									0	0	0
													Nickel									0	0	0
															Total bacterial count							1.4x103	0	100
															Coliform count							0.4x103	0	100
E. Akpaj						Study 107	Streamwater (A5)	Pleurotus tuberregium	Maize cobs				Iron				NG	NG	single bowl	NG	continuos flow	5.7	1.01	82.2807	No mycofiltration
													Zinc									0	0	0
													Chromium									0.04	0	100
													Lead									0.04	0	100
													Manganese									0	0	0
													Cadmium									0.1	0.01	90
													Aluminium									0	0	0
													Cobalt									0	0	0
													Silver									0	0	0
													Copper									0	0	0
													Arsenic									0	0	0
													Nickel									0	0	0
															Total bacterial count							1x103	0	100
															Coliform count							0	0	0
E. Akpaj						Study 108	Pond water (A6)	Pleurotus tuberregium	Maize cobs				Iron				NG	NG	single bowl	NG	continuos flow	16.5	1.62	90.1818	No mycofiltration
													Zinc									23	0	100
													Chromium									0.23	0	100
													Lead									0.23	0	100
													Manganese									0.1	0	100
													Cadmium									0.19	0.1	47.3684
													Aluminium									0.11	0	100
													Cobalt									0	0	0
													Silver									0.09	0	100
													Copper									0.11	0.01	90.9091
													Arsenic									0	0	0
													Nickel									0.1	0	100
															Total bacterial count							33.2x103	0.4x103	98.7952
															Coliform count							2.8x103	0	100
E. Akpaj						Study 109	River water (B4)	Pleurotus tuberregium	Maize cobs				Iron				NG	NG	single bowl	NG	continuos flow	6.4	0.41	93.5938	No mycofiltration
													Zinc									13	0	100
													Chromium									0.1	0	100
													Lead									0.11	0	100
													Manganese									0.23	0	100
													Cadmium									0	0	0
													Aluminium									0.01	0	100
													Cobalt									0	0	0
													Silver									0.02	0	100
													Copper									0.03	0	100
													Arsenic									0	0	0
													Nickel									0	0	0
															Total bacterial count							1.6x103	0	100
															Coliform count							0	0	0
E. Akpaj						Study 110	Well water (B5)	Pleurotus tuberregium	Maize cobs				Iron				NG	NG	single bowl	NG	continuos flow	3.7	0.02	99.4595	No mycofiltration
													Zinc									6.2	0	100
													Chromium									0.01	0	100
													Lead									0.01	0	100
													Manganese									0.09	0.01	88.8889
													Cadmium									0	0	0
													Aluminium									0	0	0
													Cobalt									0	0	0
													Silver									0	0	0
													Copper									0.12	0.01	91.6667
													Arsenic									0	0	0
													Nickel									0	0	0
															Total bacterial count							38.2x103	5.6x103	85.3403
															Coliform count							13.4x103	3.2x103	76.1194
E. Akpaj						Study 111	Well water (B6)	Pleurotus tuberregium	Maize cobs				Iron				NG	NG	single bowl	NG	continuos flow	4.1	1.21	70.4878	No mycofiltration
													Zinc									6.5	0	100
													Chromium									0	0	0
													Lead									0.03	0	100
													Manganese									0.1	0	100
													Cadmium									0	0	0
													Aluminium									0	0	0
													Cobalt									0	0	0
													Silver									0	0	0
													Copper									0	0	0
													Arsenic									0	0	0
													Nickel									0	0	0
															Total bacterial count							26.3x103	5.8x103	77.9468
															Coliform count							11.6x103	2x103	82.7586
N. Vu, P. Ngoc	2018	Antibacterial activity of three wild wood-decaying fungi in southern Vietnam toward Vibrio parahaemolyticus bacterium in aquaculture wastewater	Journal	Vietnam	Laboratory	Study 112	Aquaculture wastewater	Flavodon flavus	Bagasse+rice bran						Vibrio parahaemolyticus	NG	8 hours	NG	single bag	NG	continous flow	3x104 cfu/ml		98	Un-inocculated baggase+rice bran	SM
						Study 113	Aquaculture wastewater	Physisporinus vitreis	Bagasse+rice bran						Vibrio parahaemolyticus		8 hours		single bag	NG	continous flow	3x104 cfu/ml		98
						Study 114	Aquaculture wastewater	Schizophyllum commune	Bagasse+rice bran						Vibrio parahaemolyticus		8 hours		single bag	NG	continous flow	3x104 cfu/ml		98
M. Hultberg	2020	Use of lignocellulosic substrate colonized by oyster mushroom (<i>Pleurotus ostreatus</i>) for removal of organic micropollutants from water	Journal	Sweden	Laboratory	Study 115	Aqueous suspension	Pleurotus ostreatus	Saw dust+wheat bran		diclofenac						5 minutes		single container	NG	batch	2.0 μg/L	0.3 μg/L	85	Un-inocculated sawdust+wheat bran	SM
											bicalutamide											1-2µg/L	0.8 μg/L	43
											lamotrigine											1-2µg/L	0.3 μg/L	73
											metformin											60 µg/L	5.2 μg/L	59
M. Islam	2020	Fungal treatment of mature landfill leachate utilizing woodchips and wheat-straw as co-substrates	Journal	Canada	Laboratory	Study 116	Mature landfill leachate	Tyromyces chioneus	wood chips		soluble COD					NG	288 hours		single flask	10g	batch	NG	NG	45	No mycofilter	SM
M. Islam						Study 117	Mature landfill leachate	Tyromyces chioneus	wheat straw		soluble COD						288 hours		single flask	10g	batch			30	No mycofilter
M. Zahmatkesh	2018	A novel approach for application of white rot fungi in wastewater treatment under non-sterile conditions: immobilization of fungi on sorghum	Journal	Netherlands	Laboratory	Study 118	Sterile synthetic wastewater	Trametes versicolor	sorghum		large humic acids					NG	14 days		single flask	NG	batch	NG	NG	100	No mycofilter	SM
											medium humic acids													100
											small humic acids													5
											colour													75
M. Zahmatkesh						Study 119	Sterile industrial wastewater	Trametes versicolor	sorghum		large humic acids						14 days		single flask	NG	batch			100	No mycofilter
											medium humic acids													100
											small humic acids													68
											colour													82
M. Zahmatkesh						Study 120	Non-sterile industrial wastewater	Trametes versicolor	sorghum		large humic acids						14 days		single flask	NG	batch			100	No mycofilter
											medium humic acids													100
											small humic acids													100
											colour													80
M. Zahmatkesh						Study 121	Non-sterile industrial wastewater	Trametes versicolor	sorghum		colour						19 days		single jar	NG	batch			58	No mycofilter
																					sequential batch experiment
J. Torán	2017	Comparison between several reactors with Trametes versicolor immobilized on lignocellulosic support for the continuous treatments of hospital wastewater	Journal	Spain	Laboratory	Study 122	Spiked hospital wastewater	Trametes versicolor	pallet wood		ibuprofen					NG	49 days		single colum	NG	continous flow	20 mg/l		90	Un-inocculated wood pallets	SM
											ketoprofen										packed bed	20 mg/l		75
											naproxen											20 mg/l		80
															Heterotrophic plate count							5X107 cfu/ml	6.1X106 cfu/ml	87.8
											TSS											122 mg/l	29.57 mg/l	75.7623
											COD											178 mg O2/l	351 mg O2/l	-97.191
A. Flatt	2013	Removal of Escherichia coli from stormwater using mycofiltration	Thesis	USA	Laboratory	Study 123	Synthetic stormwater	Stropharia	wood chips						E. coli		10 minutes	0.5L/min	single bucket, vigor tested	NG	continuous flow	791	632	19	Un-inocculated wood chips	SM
						Study 124	Synthetic stormwater	Stropharia	wood chips						E. coli		10 minutes	0.5L/min	single bucket,non- vigor tested	NG	continuous flow	701	535	23	Un-inocculated wood chips
						Study 125	Synthetic stormwater	Stropharia	wood chips						E. coli		10 minutes	2.2L/min	single bucket, vigor tested	NG	continuous flow	791	626	21	Un-inocculated wood chips
						Study 126	Synthetic stormwater	Stropharia	wood chips						E. coli		10 minutes	2.2L/min	single bucket,non- vigor tested	NG	continuous flow	701	671	4	Un-inocculated wood chips
						Study 127	Synthetic stormwater	Irpex	wood chips+straw						E.coli		10 minutes	0.5L/min	single bucket, non-vigor tested	NG	continuous flow	684	651	5	Un-inocculated wood chips
						Study 128	Synthetic stormwater	Irpex	wood chips+straw						E.coli		10 minutes	2.2L/min	single bucket, non-vigor tested	NG	continuous flow	684	666	3	Un-inocculated wood chips
						Study 129	Synthetic stormwater	Stropharia	wood chips						E.coli		30 minutes	0.3L/min	tripple buckets in series	NG	continous flow			-2	Un-inocculated wood chips
						Study 130	Synthetic stormwater with suspended sediment	Pleurotus	wood chips+straw						E.coli		30 minutes	0.3L/min	tripple buckets in series	NG	continous flow			100	Un-inocculated wood chips
						Study 131	Synthetic stormwater	Pleurotus	wood chips+straw						E.coli		30 minutes	0.3L/min	tripple buckets in series	NG	continous flow			31	Un-inocculated wood chips
DG. Simona	2010	Sustainable Discoloration of Textile Chromo-Baths by Spent Mushroom Substrate from the Industrial Cultivation of Pleurotus ostreatus	Journal	Italy	laboratory	Study 132	Industrial chromo-baths	Pleurotus ostreatus	NG (spent mushroom substrate used	.	black chromo-reactive mix (BRM)	.					24 hours		single flasks	130g	batch			97	No spent mushroomsustrate	SM
DG. Simona						Study 133	Industrial chromo-baths	Pleurotus ostreatus	NG (spent mushroom substrate used		black chromo-reactive mix (BRM)	.					110 hours		single flasks	130g	batch			80	No spent mushroomsustrate
DG. Simona						Study 134	Industrial chromo-baths	Pleurotus ostreatus	NG (spent mushroom substrate used	.	Blue chromo-Reactive an-thraquinonic Bath (BRaB)	.					110 hours		single flasks	130g	batch			90	No spent mushroomsustrate
DG. Simona						Study 135	Industrial chromo-baths	Pleurotus ostreatus	NG (spent mushroom substrate used	.	Blue chromo-Acid an-thraquinonic Bath (BAaB)	.					24 hours		single flasks	130g	batch			88	No spent mushroomsustrate
DG. Simona						Study 136	Industrial chromo-baths	Pleurotus ostreatus	NG (spent mushroom substrate used	.	Red chromo-Acid monoazo Bath (RAmaB)	.					24 hours		single flasks	130g	batch			88	No spent mushroomsustrate
S. E. Martinez	2016	E. coli removal by Pleurotus ostreatus mycofilter in simulated wet environmental pond	Thesis	Mexico	laboratory	Study 137	Synthetic stormwater	Pleurotus ostreatus	Barley straw						E.coli	NG	21 days		single environmental pond reactor	NG	batch			98	Un-innoculated straw
T. Mori	2018	Biodegradation of diuron in artificially contaminated water and seawater by wood colonized with the white-rot fungus Trametes versicolor	Journal	Japan	laboratory	Study 138	Artificial contaminated distilled water	T. versicolor	Wood chips		Diuron					NG	14 days		single bioreactor	200g	batch	1µM		98.7	Un-innoculated wood chips
					laboratory	Study 139	Sea water	T. versicolor	Wood chips		Diuron					NG	14 days		single bioreactor	200g	batch	1µM		90	Un-innoculated wood chips
K. Agrawal	2019	Column bioreactor of immobilized Stropharia sp. ITCC 8422 on natural biomass support of L. cylindrica for biodegradation of anthraquinone violet R	Journal	India	laboratory	Study 140	Aqueous solution	Stropharia	L. cylindrica	dye	anthraquinone violet R					NG	10 days		single column reactor	3.5g	batch	50 ppm		65	un-innoculated L. cylindrica
																								79.9
																								55
E. Beltrán-Flores	2021	Pesticide bioremediation by Trametes versicolor: Application in a fixed-bed reactor, sorption contribution and bioregeneration	Journal	Spain	laboratory	Study 141	Agricultural wastewater	Trametes versicolor	Wood chips	pesticides	diuron						40 days		single column reactor	160g	batch	10 ppm		28.75	un-innoculated wood chips
						Study 142	Agricultural wastewater	Trametes versicolor	Wood chips		diuron						40 days		single column reactor	160g		10 ppm		33.32	un-innoculated wood chips
						Study 143	Agricultural wastewater	Trametes versicolor	Wood chips		diuron						40 days		single column reactor	160g		10 ppm		41.81	un-innoculated wood chips
						Study 144	Agricultural wastewater	Trametes versicolor	Wood chips		bentazon						40 days		single column reactor	160g		10 ppm		6.31	un-innoculated wood chips
						Study 145	Agricultural wastewater	Trametes versicolor	Wood chips		bentazon						40 days		single column reactor	160g		10 ppm		6.05	un-innoculated wood chips
						Study 146	Agricultural wastewater	Trametes versicolor	Wood chips		bentazon						40 days		single column reactor	160g		10 ppm		5.93	un-innoculated wood chips
M. García-Vara	2021	Remediation of bentazone contaminated water by Trametes versicolor: Characterization, identification of transformation products, and implementation in a trickle-bed reactor under non-sterile conditions	Journal	Spain	laboratory	Study 147	Agricultural wastewater	Trametes versicolor	wood chips		bentazon					0.5 mg/l	30 days	70 ml/min	single column reactor	NG	sequencing batch	10 mg/l		48	un-innoculated wood chips
K. Hu	2021	Comparison between two reactors using Trametes versicolor for agricultural wastewater treatment under non-sterile condition in sequencing batch mode	Journal	Spain	laboratory	Study 148	Agricultural wastewater	Trametes versicolor	wood chips		diuron					0.5 mg/l	30 days	70 ml/min	single column reactor	NG	sequencing batch	10 mg/l		69.38	un-innoculated wood chips
						Study 149	Agricultural wastewater	Trametes versicolor	wood chips		bentazon						30 days	70 ml/min	single column reactor	NG	sequencing batch	10 mg/l		47.21	un-innoculated wood chips
E. Beltr´an-Flores	2022	Fungal bioremediation of agricultural wastewater in a long-term treatment: biomass stabilization by immobilization strategy	Journal	Spain	laboratory	Study 150	Agricultural wastewater	Trametes versicolor	wood chips		diuron					0.5 ppm	225 days		single rotating drum bioreactor	NG	batch	10 ppm		54	un-innoculated wood chips
											bentazon													48
K. Hu	2022	Oak wood provides suitable nutrients for long-term continuous pesticides removal by Trametes versicolor in a pilot plant trickle bed reactor	Journal	Spain	laboratory	Study 151	Agricultural wastewater	Trametes versicolor	wood chips		diuron					NG	186 days		quadruplicate columns trickling bed reactor	NG	continuous flow	10 mg/l		80	un-innoculated wood chips
											bentazon													67
M. Titilawo	2023	Evaluation of fungal permeated lignocellulosic filter for remediation of water pollutants	Journal	Nigeria	laboratory	Study 152	Surface water	Macrolepiota procera	Corncobs				Cadmium			NG	NG	0.2 ml/min	single tank	175g	continuous flow	0.08 mg/l	0 mg/l	100	un-innoculated corncobs
													Copper									1.23 mg/l	0.07 mg/l	94.3089
													Iron									5.35 mg/l	0.3 mg/l	94.3925
													Lead									0.91 mg/l	0.03 mg/l	96.7033
													Zinc									1.11 mg/l	0.1 mg/l	90.991
															Total bacterial count							2179.67 cfu/ml	976 cfu/ml	40.67
															E. coli							491 cfu/100ml	162 cfu/100ml	64.5
						Study 153	Surface water	Macrolepiota procera	Corncobs				Cadmium			NG	NG	0.5 ml/min	single tank	175g	continuous flow	0.08 mg/l	0.01 mg/l	87.5	un-innoculated corncobs
													Copper									1.23 mg/l	0.76 mg/l	38.2114
													Iron									5.35 mg/l	3.07 mg/l	42.6168
													Lead									0.91 mg/l	0.08 mg/l	91.2088
													Zinc									1.11 mg/l	0.85 mg/l	23.4234
															Total bacterial count							2179.67 cfu/ml	1399.67 cfu/ml	25.85
															E. coli							491 cfu/100ml	236 cfu/100ml	49.79
						Study 154	Surface water	Macrolepiota procera	Corncobs				Cadmium			NG	NG	1 ml/min	single tank	175g	continuous flow	0.08 mg/l	0.01 mg/l	87.5	un-innoculated corncobs
													Copper									1.23 mg/l	0.45 mg/l	63.4146
													Iron									5.35 mg/l	1.56 mg/l	70.8411
													Lead									0.91 mg/l	0.22 mg/l	75.8242
													Zinc									1.11 mg/l	0.49 mg/l	55.8559
															Total bacterial count							2179.67 cfu/ml	1877 cfu/ml	7.63
															E.coli							491 cfu/100 ml	262 cfu/100ml	46.34
L. Majul	2022	High dye removal capacity of<i>Peniophora laxitexta</i>immobilized in a combined support based on polyurethane foam and lignocellulosic substrates	Journal	Argentina	laboratory	Study 155	Aquous solution	Peniophora laxitexta	soybean hulls+wheat straw+cellulose spent casings	Dyes	Xylidine					NG	24 hours		single container	NG	batch	0.3 mmol/l		60	un-innoculated soybean hulls+wheat straw+cellulose spent casings
											Malachite Green											0.3 mmol/l		90
											Remazol Brilliant Blue R											0.3 mmol/l		50
T. Rogers	2012	Experimental Evaluation of Mycoremediation of Escherichia coli Bacteria in Solution using Pleurotus ostreatus	Thesis	USA	laboratory	Study156	Distilled water	P. ostreatus	sawdust						E.coli	NG	17 minutes	2-20ml/min	single column	5g	continuous flow	114,200 CFU/ml	89,930 CFU/ml	21.2522	un-innoculated sawdust
NG= Information Not Given

## Sheet: Consistency check_
Results of consistency check by 2 reviwers: 40/40 articles (156/156 studies)
1st Author	Year	Title	Source of publication	Study location	Study site	Study #	Water source	Fungus species	Substrate employed		Organic		Inorganic		Microbial	Contaminant limit of detection	Mycofiltration duration (total)	Mycofiltration flow rate	Mycofilter design	Mycofilter mass (g)	Mycofilter set-up	Contaminant level pre-mycofiltration	Contaminant level post-mycofiltration	Removal efficiency (%)	Comparator	1st Reviewer	2nd Reviewer	2nd Reviewer Comment
M. B. Paul Stamets	2013	MYCOFILTRATION BIOTECHNOLOGY FOR PATHOGEN MANAGEMENT	Report	USA	Laboratory	Study 1	Synthetic storm water	Stropharia	Wood chips						E. coli	NG	10 min	0.5 L/min	single bucket, vigor-tested	10 kg	Continuous flow	791.3 cfu/100 ml	592.7 cfu/100 ml	21.7075	Un-innoculated wood chips	SM	OP	Data sufficiently and accurately extracted
						Study 2	Synthetic storm water	Stropharia	Wood chips						E. coli		10 min	2.2 L/min	single bucket, vigor-tested	10 kg	Continuous flow	791.3 cfu/100 ml	669.3 cfu/100 ml	4.60376	Un-innoculated wood chips
						Study 3	Synthetic storm water	Stropharia	Wood chips						E. coli		10 min	0.5 L/min	single bucket, non-vigor-tested	10 kg	Continuous flow	701.6 cfu/100 ml	549.3 cfu/100 ml	21.7075	Un-innoculated wood chips
						Study 4	Synthetic storm water	Stropharia	Wood chips						E. coli		10 min	2.2 L/min	single bucket, non-vigor-tested	10 kg	Continuous flow	701.6 cfu/100 ml	661.3 cfu/100 ml	5.74401	Un-innoculated wood chips
						Study 5	Synthetic storm water	Irpex	Wood chips + straw						E. coli		10 min	0.5 L/min	single bucket, non-vigor-tested	10 kg	Continuous flow	507 cfu/100 ml	459.7 cfu/100 ml	9.32939	Un-innoculated wood chips + straw	.
						Study 6	Synthetic storm water	Irpex	Wood chips + straw						E. coli		10 min	2.2 L/min	single bucket, non-vigor-tested	10 kg	Continuous flow	507 cfu/100 ml	560.3 cfu/100 ml	-10.5128	Un-innoculated wood chips + straw
						Study 7	Synthetic storm water	Pleurotus	Wood chips + straw						E. coli		30 min	300 ml/min	triple buckets, run 1	10 kg	Continuous flow	917 cfu/100 ml	827 cfu/100 ml	9.81461	Un-innoculated wood chips	.
						Study 8	Synthetic storm water	Pleurotus	Wood chips + straw						E. coli		30 min	300 ml/min	triple buckets, run 2	10 kg	Continuous flow	940 cfu/100 ml	570 cfu/100 ml	39.3617	Un-innoculated wood chips
						Study 9	Synthetic storm water	Pleurotus	Wood chips + straw						E. coli		30 min	300 ml/min	triple buckets, run 3	10 kg	Continuous flow	1010 cfu/100 ml	930 cfu/100 ml	7.92079	Un-innoculated wood chips
A. C. Culleré	2014	Treatment of micropollutants in municipal: wastewater: study of a sequential batch biofilter	Thesis	Switzerland	Laboratory	Study 10	Spiked tap water	Pleurotus ostreatus	Wood chips	Pharmaceuticals	naproxen					0.3 mg/L	14 days		single column	65 g	Batch sequential	10 mg/L		97	Un-innoculated wood chips	SM	OP	Data sufficiently and accurately extracted
						Study 11	Spiked tap water	Trametes versicolor	Wood chips		naproxen					0.3 mg/L	14 days		single column	65 g	Batch sequential	10 mg/L		57	Un-innoculated wood chips
						Study 12	Spiked tap water	Pleurotus ostreatus	Wood chips		naproxen					0.3 mg/L	100 days		single column	65 g	Batch sequential	10 mg/L		92	Un-innoculated wood chips
						Study 13	Spiked wastewater	Pleurotus ostreatus	Wood chips		naproxen					0.3 mg/L	100 days		single column	65 g	Batch sequential	10 mg/L		98	Un-innoculated wood chips
						Study 14	Spiked tap water	Pleurotus ostreatus	Wood chips		sulfamethoxazole					0.3 mg/L	100 days		single column	65 g	Batch sequential	10 mg/L-5 mg/L		97	Un-innoculated wood chips
J. Margot	2015	Micropollutant removal from municipal wastewater: from conventional treatments to advanced biological processes	Thesis	Switzerland	Laboratory	Study 15	Synthetic waste water	Trametes versicolor	Wood chips		naproxen					15 ng/L	120 days		single column	65 g	Batch sequential	10 mg/L		90	Un-innoculated wood chips	SM	OP	Data sufficiently and accurately extracted
								Pleurotus ostreatus
						Study 16	Synthetic waste water	Pleurotus ostreatus	Wood chips		sulfamethoxazole					20 ng/L	80 days		single column	65 g	Batch sequential	10 mg/L		100	Un-innoculated wood chips
						Study 17	Synthetic waste water	Pleurotus ostreatus	Wood chips		carbamazepine					10 ng/L	60 days		single column	65 g	Batch sequential	10 mg/L		70	Un-innoculated wood chips
						Study 18	Synthetic waste water	Pleurotus ostreatus	Wood chips	Pesticide ==>	benzotriazole					50 ng/L	64 days		single column	65 g	Batch sequential	10 mg/L		77	Un-innoculated wood chips
						Study 19	Synthetic waste water	Pleurotus ostreatus	Wood chips		mefenamic acid					5 ng/L	42 days		single column	65 g	Batch sequential	20 mg/L		100	Un-innoculated wood chips
											diclofenac					30 ng/L						5 mg/L		100
											bisphenol A											20 mg/L		100
											metoprolol					10 ng/L						5 mg/L		39
											trimethoprim					1 ng/L						5 mg/L		78
											metformin											10 mg/L		27
						Study 20	Spiked treated wastewater	Pleurotus ostreatus	Wood chips		naproxen					15 ng/L	140 days		single column	65 g	Batch sequential	10 mg/L		100	Un-innoculated wood chips
						Study 21	Unspiked treated wastewater	Pleurotus ostreatus	Wood chips		Atenolol					10 ng/L	5 days		single column	65 g	Batch sequential	312 ng/L		85	Un-innoculated wood chips
											Azithromycin					5 ng/L						88 ng/L		51
											Bezafibrate					1 ng/L						179 ng/L		95
											Carbamazepine					10 ng/L						248 ng/L		34
											Ciprofloxacin					30 ng/L						403 ng/L		89
											Clarithromycin					5 ng/L						77 ng/L		na
											Diatrizoic acid					100 ng/L						174 ng/L		na
											Diclofenac					30 ng/L						1308 ng/L		97
											Gabapentin					80 ng/L						1699 ng/L		98
											Gemfibrozil					5 ng/L						79 ng/L		98
											Ibuprofen					20 ng/L						199 ng/L		>96
											Iohexol					3000 ng/L						11621 ng/L		71
											Iomeprol					2000 ng/L						11239 ng/L		76
											Iopamidol					500 ng/L						3062 ng/L		61
											Iopromide					500 ng/L						2497 ng/L		77
											Ketoprofen					200 ng/L						267 ng/L		na
											Mefenamic acid					5 ng/L						520 ng/L		99
											Metoprolol					10 ng/L						425 ng/L		75
											Metronidazole					10 ng/L						120 ng/L		83
											Naproxen					15 ng/L						778 ng/L		98
											Ofloxacin					30 ng/L						166 ng/L		89
											Paracetamol					20 ng/L						22 ng/L		na
											Primidone					20 ng/L						57 ng/L		na
											Simvastatin					20 ng/L						25 ng/L		na
											Sotalol					10 ng/L						147 ng/L		74
											Sulfamethoxazole					20 ng/L						132 ng/L		79
											Trimethoprim					1 ng/L						55 ng/L		96
										Pesticides:	Atrazine					2ng/L						2.1 ng/L		na
											Benzotriazole					50 ng/L						5983 ng/L		72
											Diuron					10 ng/L						68 ng/L		86
											Irgarol					0.5 ng/L						1.5 ng/L		na
											Isoproturon					0.5 ng/L						6.1 ng/L		86
											Mecoprop					20 ng/L						319 ng/L		79
											Methylbenzotriazole					50 ng/L						3111 ng/L		79
											Terbutryn					0.3 ng/L						14 ng/L		99
D. Olorunfemi	2015	Toxicological evaluation of drinking water sources in some rural communities in southern nigeria after mycofiltration treatment	Journal	Nigeria	Laboratory	Study 22	Borehole water (US1)	Pleurotus tuberregium	Maize cobs			Heavy metals:	lead			NG	NG	NG	single bowl	NG	Continous flow	0	0	0	No mycofilter	SM	OP	Data sufficiently and accurately extracted
													copper									0	0	0
													cadmium									0	0	0
													chromium									0	0	0
													iron									2.5	0.51	79.6
													zinc									6.1	0	100
													nickel									0	0	0
													managanese									0.04	0.01	75
													aluminium									0	0	0
													cobalt									0	0	0
													silver									0	0	0
															Total heterotrophic bacteria							18.3x103 cfu/ml	0.41x103 cfu/ml	97.7596
															Coliform							3.2x103 MPN/100 ml	0	100
D. Olorunfemi						Study 23	Borehole water (US2)	Pleurotus tuberregium	Maize cobs				lead			NG	NG	NG	single bowl	NG	Continous flow	0.01	0	100	No mycofilter
													copper									0	0	0
													cadmium									0	0	0
													chromium									0	0	0
													iron									2	0.63	68.5
													zinc									5.9	0	100
													nickel									0	0	0
													managanese									0.01	0.01	0
													aluminium									0	0	0
													cobalt									0	0	0
													silver									0	0	0
																						23.6x103 cfu/ml	4.0x103 cfu/ml	83.0508
															Total heterotrophic bacteria							4.36x103 MPN/100 ml	0	100
															Coliform
D. Olorunfemi						Study 24	Borehole water (US3)	Pleurotus tuberregium	Maize cobs				lead			NG	NG	NG	single bowl	NG	Continous flow	0.01	0	100	No mycofilter
													copper									0.1	0.01	90
													cadmium									0	0	0
													chromium									0	0	0
													iron									2.9	0.72	75.1724
													zinc									5.1	0	100
													nickel									0	0	0
													managanese									0.03	0	100
													aluminium									0	0	0
													cobalt									0	0	0
													silver									0	0	0
															Total heterotrophic bacteria							23.6x103 cfu/ml	0.6x103 cfu/ml	97.4576
															Coliform							1.4x103 MPN/100ml	0	100
D. Olorunfemi						Study 25	River water (US4)	Pleurotus tuberregium	Maize cobs				lead			NG	NG	NG	single bowl	NG	Continous flow	0.11	0	100	No mycofilter
													copper									0.03	0	100
													cadmium									0	0	0
													chromium									0.1	0	100
													iron									6.4	0.41	93.5938
													zinc									13	0	100
													nickel									0	0	0
													managanese									0.23	0	100
													aluminium									0.01	0	100
													cobalt									0	0	0
													silver									0.02	0	100
															Total heterotrophic bacteria							1.6x103 cfu/ml	0	100
															Coliform							0	0	0
D. Olorunfemi						Study 26	Well water (US5)	Pleurotus tuberregium	Maize cobs				lead			NG	NG	NG	single bowl	NG	Continous flow	0.01	0	100	No mycofilter
													copper									0.12	0.01	91.6667
													cadmium									0	0	0
													chromium									0.01	0	100
													iron									3.7	0.02	99.4595
													zinc									6.2	0	100
													nickel									0	0	0
													managanese									0.09	0.01	88.8889
													aluminium									0	0	0
													cobalt									0	0	0
													silver									0	0	0
															Total heterotrophic bacteria							38.2x103 cfu/ml	5.6x103 cfu/ml	85.3403
															Coliform							13.4x103 MPN/100ml	3.2x103 MPN/100ml	76.1194
D. Olorunfemi						Study 27	Well water (US6)	Pleurotus tuberregium	Maize cobs				lead			NG	NG	NG	single bowl	NG	Continous flow	0.03	0	100	No mycofilter
													copper									0	0	0
													cadmium									0	0	0
													chromium									0	0	0
													iron									4.1	1.21	70.4878
													zinc									6.5	0	100
													nickel									0	0	0
													managanese									0.1	0	100
													aluminium									0	0	0
													cobalt									0	0	0
													silver									0	0	0
															Total heterotrophic bacteria							26.30x103 cfu/ml	5.8x103 cfu/ml	77.9468
															Coliform							11.6x103 MPN/100ml	2.0x103 MPN/100ml	82.7586
A. Taylor	2015	Removal of Escherichia coli from synthetic stormwater using mycofiltration	Journal	USA	Laboratory	Study 28	Synthetic stormwater	Stropharia rugoso-annulata	Wood chips						E. coli	<100 cfu/plate	10 min	0.5 L/min	single bucket, vigor-tested	10 kg	Continuous flow	700 cfu/100 ml		22	Un-innoculated wood chips	SM	OP	Data sufficiently and accurately extracted
						Study 29	Synthetic stormwater	Stropharia rugoso-annulata	Wood chips						E. coli		10 min	2.2 L/min	single bucket, vigor-tested	10 kg	Continuous flow	700 cfu/100 ml		14	Un-innoculated wood chips
						Study 30	Synthetic stormwater	Stropharia rugoso-annulata	Wood chips						E. coli		10 min	0.5 L/min	single bucket, non-vigor-tested	10 kg	Continuous flow	700 cfu/100 ml		22	Un-innoculated wood chips
						Study 31	Synthetic stormwater	Stropharia rugoso-annulata	Wood chips						E. coli		10 min	2.2 L/min	single bucket, non-vigor-tested	10 kg	Continuous flow	700 cfu/100 ml		4	Un-innoculated wood chips
						Study 32	Synthetic stormwater	Stropharia rugoso-annulata	Wod chips + rice straw						E. coli		30	0.3 L/min	single bucket, non-vigor-tested	10 kg	Continuous flow			-295	Un-innoculated wood chips
						Study 33	Synthetic stormwater	Stropharia rugoso-annulata	Wood chips						Thermotolerant coliform		10 min	0.5 L/min	single bucket, vigor-tested	10 kg	Continuous flow	0.598	1.428	-138.796	Un-innoculated wood chips
						Study 34	Synthetic stormwater	Stropharia rugoso-annulata	Wood chips						Thermotolerant coliform		10 min	2.2 L/min	single bucket, vigor-tested	10 kg	Continuous flow	0.598	0.548	8.3612	Un-innoculated wood chips
						Study 35	Synthetic stormwater	Stropharia rugoso-annulata	Wood chips						Thermotolerant coliform		10 min	0.5 L/min	single bucket, non-vigor-tested	10 kg	Continuous flow	0.598	245.2	-40903.3	Un-innoculated wood chips
						Study 36	Synthetic stormwater	Stropharia rugoso-annulata	Wood chips						Thermotolerant coliform		10 min	2.2 L/min	single bucket, non-vigor-tested	10 kg	Continuous flow	0.598	48.35	-7985.28	Un-innoculated wood chips
						Study 37	Synthetic stormwater	Stropharia rugoso-annulata	Wood chips						Thermotolerant coliform		10 min	2.2 L/min
M. Islam	2019	Effect of lignocellulosic enzymes on the treatment of mature landfill leachate	Journal	Canada	Laboratory	Study 38	Mature landfill leachate	Tyromyces chioneus	Wood chips		COD/ soluble COD					NG	12 days		Single unit	10 g	Batch			59	No mycelia + no woodchips	SM	OP	Data sufficiently and accurately extracted
M. Islam						Study 39	Mature landfill leachate	Bjerkandera adusta	Wood chips		COD/ soluble COD						12 days		Single unit	10 g	Batch			44	No mycelia + no woodchips
M. Islam						Study 40	Mature landfill leachate	Phanerochaete chrysosporium	Wood chips		COD/ soluble COD						12 days		Single unit	10 g	Batch			49	No mycelia + no woodchips
E. Beltrán-Flores	2020	The removal of diuron from agricultural wastewaters by Trametes versicolor immobilized on pinewood in simple channel reactors	Journal	Spain	Laboratory	Study 41	Spiked agricultural wastewater	Trametes versicolor	Wood chips	Pesticide	Diuron					NG	16 days	NG	Single rotating drum bioreactor	1 kg	Batch	10 ppm		60	Un-inocculated woodchips	SM	OP	Data sufficiently and accurately extracted
						Study 42	Spiked tap water	Trametes versicolor	Wood chips		Diuron						50 days		Single packed bed channel	1 kg	Continous flow	10 ppm		88	Un-inocculated woodchips
						Study 43	Spiked agricultural wastewater	Trametes versicolor	Wood chips		Diuron						35 days		Single packed bed channel	1 kg	Continous flow	10 ppm		94	Un-inocculated woodchips
K. Hu, J. Torán	2020	Fungal bioremediation of diuron-contaminated waters: Evaluation of its degradation and the effect of amendable factors on its removal in a trickle-bed reactor under non-sterile conditions	Journal	Spain	Laboratory	Study 44	Spiked tap water	Trametes versicolor	Wood chips	Pesticide	Diuron					NG	NG		Single trickle bed bioreactor	60g	Continuous flow	10 mg/L		74.4	Un-inocculated woodchips	SM	OP	Data sufficiently and accurately extracted
																						10 mg/L		67.3
																						10 mg/L		44.7
																						10 mg/L		56.7
																						10 mg/L		64.6
																						10 mg/L		83
																						10 mg/L		26.5
																						10 mg/L		62.6
																						10 mg/L		29.5
																						10 mg/L		84
																						10 mg/L		82
																						10 mg/L		78
D. Olorunfemi	2020	Evaluation of toxicity and bioremediation of contaminated drinking water sources in Delta State, Nigeria	Journal	Nigeria	Laboratory	Study 45	Borehole water	Pleurotus tuber-regium	Maize cobs			Metals	Iron			NG	NG	NG	single bowl	NG	Continous flow	2.6	1.43	45	No mycofilter	SM	OP	Data sufficiently and accurately extracted
													Zimc									6.9	0	100
													Chromium									0.01	0	100
													Lead									0	0	0
													Manganese									0.1	0.02	80
															Total heterotrophic bacteria							24.3x103 cfu/ml	0.5x103 cfu/ml	97.9424
															Coliform							9.4x103 MPN/100ml	0	100
																				NG
D. Olorunfemi						Study 46	Borehole water	Pleurotus tuber-regium	Maize cobs				Iron			NG	NG	NG	single bowl		Continous flow	4.3	0.3	93	No mycofilter
													Zimc									7.1	0	100
													Chromium									0	0	0
													Lead									0.03	0	100
													Manganese									0.03	0	100
															Total heterotrophic bacteria							12.2x103 cfu/ml	0	100
															Coliform							1.4x103 MPN/100ml	0	100
D. Olorunfemi						Study 47	Borehole water	Pleurotus tuber-regium	Maize cobs				Iron			NG	NG	NG	single bowl	NG	Continous flow	2	0.52	74	No mycofilter
													Zimc									6.4	0	100
													Chromium									0	0	0
													Lead									0	0	0
													Manganese									0.01	0	100
															Total heterotrophic bacteria							16.3x103 cfu/ml	3.7x103 cfu/ml	77.3006
															Coliform							2.4x103 MPN/100ml	0	100
D. Olorunfemi						Study 48	Borehole water	Pleurotus tuber-regium	Maize cobs				Iron			NG	NG	NG	single bowl	NG	Continous flow	3	0.31	89.7	No mycofilter
													Zimc									8	0	100
													Chromium									0.2	0	100
													Lead									0	0	100
													Manganese									0.01	0.01	0
															Total heterotrophic bacteria							14.5x103 cfu/ml	0.2x103 cfu/ml	98.6207
															Coliform							1.2x103 MPN/100ml	0	100
D. Olorunfemi						Study 49	Borehole water	Pleurotus tuber-regium	Maize cobs				Iron			NG	NG	NG	single bowl	NG	Continous flow	2.1	0.94	55.2	No mycofilter
													Zimc									6.6	0	100
													Chromium									0	0	0
													Lead									0	0	0
													Manganese									0.01	0	100
															Total heterotrophic bacteria							27.5x103 cfu/ml	4.1x103 cfu/ml	85.0909
															Coliform							5.5x103 MPN/100ml	0	100
D. Olorunfemi						Study 50	Borehole water	Pleurotus tuber-regium	Maize cobs				Iron			NG	NG	NG	single bowl	NG	Continous flow	1.9	0.61	67.9	No mycofilter
													Zimc									5.1	0	100
													Chromium									0	0	0
													Lead									0	0	0
													Manganese									0	0	0
															Total heterotrophic bacteria							21.6x103 cfu/ml	2.9x103 cfu/ml	86.5741
															Coliform							0.5x103 MPN/100ml	0	100
A. K. Pini	2020	Fungi Are Capable of Mycoremediation of River Water Contaminated by E. coli	Journal	USA	laboratory	Study 51	Spiked sterilised water	Pleurotus ostreatus	wheat straw						E. coli	NG	96 hours		Single jar	4.85g	Batch	299 cfu/ml		99.25	Un-inocculated wheat straw	SM	OP	Data sufficiently and accurately extracted
						Study 52	River water	Pleurotus ostreatus	wheat straw						E. coli	NG	96 hours		Single jar	4.85g	Batch	99 cfu/ml		99.74	Un-inocculated wheat straw
L. J. Davis	2021	Examining mycofiltration efficacy in a first order stream	Thesis	USA	Laboratory	Study 53	Spiked deionised water	Trametes vericolor	sawdust						E.coli	NG	5 hours	5.2 ml/s	Single burlap sack	330g	Continuous flow	642.1 MPN/100ml	493.5 MPN/100ml	28.8	No mycofilter	SM	OP	Data sufficiently and accurately extracted
O. Osarenotor	2021	Removal of pollutants by mycelium-colonized sawdust	Journal	Ghana	Laboratory	Study 54	Slaughterhouse wastewater	Pleurotus ostreatus	sawdust		Color (Pt Co)					NG	NG	NG	Single column	NG	Continous flow	368	284	23	Un-innoculated sawdust	SM	OP	Data sufficiently and accurately extracted
											Turbidity (NTU)											264 NTU	39 NTU	85
											TSS (mg/l)											301 mg/l	305 mg/l	-2
											pH											7	7	0
											TDS (mg/l)											784 mg/l	430 mg/l	45.1531
											EC (μs/cm											1618µs/cm	739µs/cm	54
											Dissolved oxygen (mg/l)											3 mg/l	3 mg/l	0
											BOD (mg/l)											194mg/l	135 mg/l	30
											COD (mg/l)											509 mg/l	349 mg/l	31
													TN (mg-N/l)									6 mg-N/l	5 mg-N/l	23
													TP (mg/l)									6 mg/l	4 mg/l	30
						Study 55	Slaughterhouse wastewater	Pleurotus ostreatus	sawdust		Color (Pt Co)						NG	NG	Single column	NG	Continous flow	368	175	52.4457	Un-innoculated sawdust
											Turbidity (NTU)										Bed height= 3cm	264	70	73.4848
											TSS (mg/l)										Sawdust particle size=0.6 mm	300.5	210	30.1165
											pH											7	7	0
											TDS (mg/l)											784	313	60.0765
											EC (μs/cm											1617	643	60.235
											Dissolved oxygen (mg/l)											3	5	-66.6667
											BOD (mg/l)											194	59	69.5876
											COD (mg/l)											509	127	75.0491
													TN (mg-N/l)									6	1	83.3333
													TP (mg/l)									6	0.3	95
						Study 56	Slaughterhouse wastewater	Pleurotus ostreatus	sawdust		Color (Pt Co)						NG	NG	Single column	NG	Continous flow	368	183	50.2717	Un-innoculated sawdust
											Turbidity (NTU)										Bed height= 3cm	264	51	80.6818
											TSS (mg/l)										Sawdust particle size=1.18 mm	300.5	199	33.777
											pH											7	7	0
											TDS (mg/l)											784	280	64.2857
											EC (μs/cm											1617	574	64.5022
											Dissolved oxygen (mg/l)											3	3	0
											BOD (mg/l)											194	87	55.1546
											COD (mg/l)											509	157	69.1552
													TN (mg-N/l)									6	2	66.6667
													TP (mg/l)									6	0.3	95
						Study 57	Slaughterhouse wastewater	Pleurotus ostreatus	sawdust		Color (Pt Co)						NG	NG	Single column	NG	Continous flow	368	216	41.3043	Un-innoculated sawdust
											Turbidity (NTU)										Bed height= 3cm	264	53	79.9242
											TSS (mg/l)										Sawdust particle size=2.36 mm	300.5	206	31.4476
											pH											7	7	0
											TDS (mg/l)											784	250	68.1122
											EC (μs/cm											1617	508	68.5838
											Dissolved oxygen (mg/l)											3	2	33.3333
											BOD (mg/l)											194	60	69.0722
											COD (mg/l)											509	126	75.2456
													TN (mg-N/l)									6	2	66.6667
													TP (mg/l)									6	0.2	96.6667
						Study 58	Slaughterhouse wastewater	Pleurotus ostreatus	sawdust		Color (Pt Co)						NG	NG	Single column	NG	Continous flow	368	278	24.4565	Un-innoculated sawdust
											Turbidity (NTU)										Bed height= 3cm	264	53	79.9242
											TSS (mg/l)										Sawdust particle size=unsorted	300.5	235	21.797
											pH											7	6	14.2857
											TDS (mg/l)											784	450	42.602
											EC (μs/cm											1617	813	49.7217
											Dissolved oxygen (mg/l)											3	3	0
											BOD (mg/l)											194	88	54.6392
											COD (mg/l)											509	320	37.1316
													TN (mg-N/l)									6	3	50
													TP (mg/l)									6	3	50
						Study 59	Slaughterhouse wastewater	Pleurotus ostreatus	sawdust		Color (Pt Co)						NG	NG	Single column	NG	Continous flow	368	134	63.587	Un-innoculated sawdust
											Turbidity (NTU)										Bed height= 6cm	264	54	79.5455
											TSS (mg/l)										Sawdust particle size=0.6 mm	300.5	314	-4.49251
											pH											7	7	0
											TDS (mg/l)											784	540	31.1224
											EC (μs/cm											1617	885	45.269
											Dissolved oxygen (mg/l)											3	1	66.6667
											BOD (mg/l)											194	52	73.1959
											COD (mg/l)											509	113	77.7996
													TN (mg-N/l)									6	2	66.6667
													TP (mg/l)									6	0.4	93.3333
						Study 60	Slaughterhouse wastewater	Pleurotus ostreatus	sawdust		Color (Pt Co)						NG	NG	Single column	NG	Continous flow	368	105	71.4674	Un-innoculated sawdust
											Turbidity (NTU)										Bed height= 6cm	264	30	88.6364
											TSS (mg/l)										Sawdust particle size=1.18 mm	300.5	280	6.82196
											pH											7	8	-14.2857
											TDS (mg/l)											784	342	56.3776
											EC (μs/cm											1617	1083	33.0241
											Dissolved oxygen (mg/l)											3	2	33.3333
											BOD (mg/l)											194	98	49.4845
											COD (mg/l)											509	201	60.5108
													TN (mg-N/l)									6	1	83.3333
													TP (mg/l)									6	0.4	93.3333
						Study 61	Slaughterhouse wastewater	Pleurotus ostreatus	sawdust		Color (Pt Co)						NG	NG	Single column	NG	Continous flow	368	97	73.6413	Un-innoculated sawdust
											Turbidity (NTU)										Bed height= 6cm	264	39	85.2273
											TSS (mg/l)										Sawdust particle size=2.36 mm	300.5	287	4.49251
											pH											7	8	-14.2857
											TDS (mg/l)											784	302	61.4796
											EC (μs/cm											1617	684	57.6994
											Dissolved oxygen (mg/l)											3	4	-33.3333
											BOD (mg/l)											194	80	58.7629
											COD (mg/l)											509	222	56.3851
													TN (mg-N/l)									6	1	83.3333
													TP (mg/l)									6	0.2	96.6667
						Study 62	Slaughterhouse wastewater	Pleurotus ostreatus	sawdust		Color (Pt Co)						NG	NG	Single column	NG	Continous flow	368	284	22.8261	Un-innoculated sawdust
											Turbidity (NTU)										Bed height= 6cm	264	39	85.2273
											TSS (mg/l)										Sawdust particle size=unsorted	300.5	305	-1.4975
											pH											7	7	0
											TDS (mg/l)											784	430	45.1531
											EC (μs/cm											1617	739	54.2981
											Dissolved oxygen (mg/l)											3	3	0
											BOD (mg/l)											194	132	31.9588
											COD (mg/l)											509	349	31.4342
													TN (mg-N/l)									6	5	16.6667
													TP (mg/l)									6	4	33.3333
						Study 63	Slaughterhouse wastewater	Pleurotus ostreatus	sawdust		Color (Pt Co)						NG	NG	Single column	NG	Continous flow	368	190	48.3696	Un-innoculated sawdust
											Turbidity (NTU)										Bed height= 9cm	264	60	77.2727
											TSS (mg/l)										Sawdust particle size=0.6 mm	300.5	190	36.772
											pH											7	7	0
											TDS (mg/l)											784	302	61.4796
											EC (μs/cm											1617	600	62.8942
											Dissolved oxygen (mg/l)											3	2	33.3333
											BOD (mg/l)											194	120	38.1443
											COD (mg/l)											509	213	58.1532
											TN (mg-N/l)		TN (mg-N/l)									6	1	83.3333
											TP (mg/l)		TP (mg/l)									6	0.2	96.6667
						Study 64	Slaughterhouse wastewater	Pleurotus ostreatus	sawdust		Color (Pt Co)						NG	NG	Single column	NG	Continous flow	368	102	72.2826	Un-innoculated sawdust
											Turbidity (NTU)										Bed height= 9cm	264	38	85.6061
											TSS (mg/l)										Sawdust particle size=1.18 mm	300.5	269	10.4825
											pH											7	7	0
											TDS (mg/l)											784	415	47.0663
											EC (μs/cm											1617	837	48.2375
											Dissolved oxygen (mg/l)											3	1	66.6667
											BOD (mg/l)											194	123	36.5979
											COD (mg/l)											509	133	73.8703
													TN (mg-N/l)									6	1	83.3333
													TP (mg/l)									6	0.2	96.6667
						Study 65	Slaughterhouse wastewater	Pleurotus ostreatus	sawdust		Color (Pt Co)						NG	NG	Single column	NG	Continous flow	368	93	74.7283	Un-innoculated sawdust
											Turbidity (NTU)										Bed height= 9cm	264	22	91.6667
											TSS (mg/l)										Sawdust particle size=2.36 mm	300.5	214	28.7854
											pH											7	7	0
											TDS (mg/l)											784	379	51.6582
											EC (μs/cm											1617	767	52.5665
											Dissolved oxygen (mg/l)											3	3	0
											BOD (mg/l)											194	32	83.5052
											COD (mg/l)											509	62	87.8193
													TN (mg-N/l)									6	1	83.3333
													TP (mg/l)									6	0.2	96.6667
						Study 66	Slaughterhouse wastewater	Pleurotus ostreatus	sawdust		Color (Pt Co)						NG	NG	Single column	NG	Continous flow	368	270	26.6304	Un-innoculated sawdust
											Turbidity (NTU)										Bed height= 9cm	264	35	86.7424
											TSS (mg/l)										Sawdust particle size=unsorted	300.5	236	21.4642
											pH											7	6	14.2857
											TDS (mg/l)											784	461	41.199
											EC (μs/cm											1617	707	56.2771
											Dissolved oxygen (mg/l)											3	3	0
											BOD (mg/l)											194	132	31.9588
											COD (mg/l)											509	367	27.8978
													TN (mg-N/l)									6	5	16.6667
													TP (mg/l)									6	4	33.3333
D. Chandra	2022	Impact of mycofiltration on water quality	Journal	India	Laboratory	Study 67	Water for fish production	Pleurotus djamor	wheat straw		TDS					NG	6 months	333 L/h	single spent bag	2kg	continuous flow	267.9 mg/l	242.8 mg/l	9.36917	No mycofilter	SM	OP	Data sufficiently and accurately extracted
								Pleurotus ostreatus			EC
											DO
											CO2
											Alkalinity
													Ammonia									0.052 mg/l	0.037 mg/l	28.8462
													Nitrate
													Phosphate
															Coliforms							43 MPN/100ml	0 MPN/100ml	100
D. Chandra						Study 68	Water for fish production	Pleurotus djamor	wheat straw		TDS						6 months	167 L/h	single spent bag	2kg	continuous flow	267.9mg/l	247.5mg/l	7.61478	No mycofilter
								Pleurotus ostreatus			EC
											DO
											CO2
											Alkalinity
													Ammonia									0.052 mg/l	0.103 mg/l	-98.0769
													Nitrate
													Phosphate
															Coliforms							4 MPN/ 100ml	0 MPN/100ml	100
D. Chandra						Study 69	Water for fish production	Pleurotus djamor	wheat straw		TDS						6 months	83 L/h	single spent bag	2kg	continuous flow	267.9 mg/l	255.9 mg/l	4.47928	No mycofilter
								Pleurotus ostreatus			EC
											DO
											CO2
											Alkalinity
													Ammonia									0.052 mg/l	0.052 mg/l	0
													Nitrate
													Phosphate
S. M. Mnkandla	2023	Fixed bed mycofilter column optimization and performance evaluation through the removal of a food coloring agent from an aqueous solution	Journal	South Africa	Laboratory	Study 70	Spiked distilled water	Pleurotus ostreatus	Thatching straw grass		Food colour					NG	67 hours	0.25 ml/min	Single column	NG	Continous flow	2.1x10-6 mol/l		53	Un-inoculated thatching straw	NK
						Study 71	Spiked distilled water	Pleurotus ostreatus	Thatching straw grass		Food colour						67 hours	2 ml/min	Single column	NG	Continous flow	2.1x10-6 mol/l		23
K. Sen	2023	Mechanism of fungal remediation of wetland water: Stropharia rugosoannulata as promising fungal species for the development of biofilters to remove clinically important pathogenic and antibiotic resistant bacteria in contaminated water	Journal	USA	Laboratory	Study 72	Spiked wetland water	Pleurotus ostreatus	Woodchips					Bacteria:	E. coli	NG	1 hour		single jar	NG	batch			10	Un-inocculated woodchips	SM	OP	Data sufficiently and accurately extracted
															S. enteritidis									20
															S. aureus									92
															K.pneumoniae									60
															E. faecium									-10
															P. aeruginosa									-10
															C. jejuni									75
						Study 73	Spiked wetland water	Pleurotus ostreatus	Woodchips						E. coli	NG	24 hours		single jar	NG	batch			10	Un-inocculated woodchips
															S. enteritidis									28
															S. aureus									98
															K.pneumoniae									-10
															E. faecium									-10
															P. aeruginosa									-10
															C. jejuni									-10
						Study 74	Spiked wetland water	Stropharia rugosoannulata	Woodchips						E. coli	NG	1 hour		single jar	NG	batch			62	Un-inocculated woodchips
															S. enteritidis									40
															S. aureus									72
															K.pneumoniae									40
															E. faecium									40
															P. aeruginosa									25
															C. jejuni									45
						Study 75	Spiked wetland water	Stropharia rugosoannulata	Woodchips						E. coli	NG	24 hours		single jar	NG	batch			55	Un-inocculated woodchips
															S. enteritidis									20
															S. aureus									98
															K.pneumoniae									-10
															E. faecium									98
															P. aeruginosa									40
															C. jejuni									52
						Study 76	Spiked wetland water	Pleurotus pulmonarius	Woodchips						E. coli	NG	1 hour		single jar	NG	batch			50.6	Un-inocculated woodchips
															S. enteritidis									60.9
															S. aureus									97.9
															K.pneumoniae									86.5
															E. faecium									77.4
															P. aeruginosa									-10
															C. jejuni									82.2
						Study 77	Spiked wetland water	Pleurotus pulmonarius	Woodchips						E. coli	NG	24 hours		single jar	NG	batch			60	Un-inocculated woodchips
															S. enteritidis									55
															S. aureus									-10
															K.pneumoniae									-10
															E. faecium									30
															P. aeruginosa									90
															C. jejuni									-10
						Study 78	Spiked wetland water	Stropharia rugosoannulata	Woodchips					Antibiotic resistance genes:	bla-ctx	NG	1 hour		single jar	NG	batch			65	Un-inocculated woodchips
															bla CMY									60
															vanA									34
															strB									70
															strA									45
															tet(B)									65
															tet(A)									-10
															tet(M)									84.4
															tet(O)									-10
															sul1									50.1
						Study 79	Spiked wetland water	Stropharia rugosoannulata	Woodchips						bla-ctx	NG	24 hours		single jar	NG	batch			99.6	Un-inocculated woodchips
															bla CMY									97.11
															vanA									99.04
															strB									96.08
															strA									86.88
															tet(B)									92.41
															tet(A)									-10
															tet(M)									75
															tet(O)									50
															sul1									-10
L. M. Weaver	2023	Degradation of imidacloprid by Phanerodontia chrysosporium on wood chips for stormwater treatment	Journal	USA	Laboratory	Study 80	Synthetic storm water	Phanerodontia chrysosporium	woodchips		imidacloprid					0.0049 mg/l	28 days		single jar	1.5g	batch	0.5 mg/l		90	Un-innoculated wood chips	SM	OP	Data sufficiently and accurately extracted
H. Agrawal		HAB PREVENTION USING STROPHARIA MYCOFILTRATION PHASE 3	Report	USA	Laboratory	Study 81	Spiked water	Stropharia	Sawdust				Nitrate			NG	8 hours		single column	50g	continuous flow	50 ppm	78 ppm	-56	Un-inocculated sawdust	SM	OP	Data sufficiently and accurately extracted
													Phosphate								pump filtration system	15 ppm	19 ppm	-26.6667
						Study 82	Spiked water	Stropharia	Sawdust				Nitrate				8 hours		single column	50g	continuous flow	50 ppm	75 ppm	-50	Un-inocculated sawdust
													Phosphate								funnel filtration sytem	15 ppm	23 ppm	-53.3333
L. Levin	2012	Grape stalks as substrate for white rot fungi, lignocellulolytic enzyme production and dye decolorization	Journal	Argentina	Laboratory	Study 83	Dye solution	Trametes trogii	Grape stalks		xylidine					NG	5 hours		single flask	1g	batch			9.6	Un-inoccultated grape stalks	SM	OP	Data sufficiently and accurately extracted
											remazol brilliant blue R													3.8
											indigo carmine													26.4
											malachite green													3.6
											crystal violet													18.4
											azure B													14.7
						Study 84	Dye solution	Stereum hirsutum	Grape stalks		xylidine					NG	5 hours		single flask	1g	batch			7.3	Un-inoccultated grape stalks
											remazol brilliant blue R													6.4
											indigo carmine													29.3
											malachite green													24.5
											crystal violet													8.4
											azure B													3.5
						Study 85	Dye solution	Coriolus antarcticus	Grape stalks		xylidine					NG	5 hours		single flask	1g	batch			47.5	Un-inoccultated grape stalks
											remazol brilliant blue R													56.5
											indigo carmine													74
											malachite green													64.4
											crystal violet													29.8
											azure B													9.3
R. B. Umstead	2016	Development of Fungal Bioreactors for Water Related Treatment and Disinfection Applications	Thesis	USA	laboratory	Study 86	Synthetic waste water	Piptoporus betulinus	sawdust+straw+rye berries						E.coli	NG	48 hours		single container	NG	batch	19863 cfu/100ml	0 cfu/100 ml	100	Un-inocculated substrate	SM	OP	Data sufficiently and accurately extracted
						Study 87	Synthetic waste water	Daedaleopsis confragosa	sawdust+straw+rye berries						E.coli		48 hours		single container	NG	batch	19863 cfu/100ml	10 cfu/100 ml	99.9497	Un-inocculated substrate
						Study 88	Synthetic waste water	Piptoporus betulinus	sawdust+straw+rye berries						E.coli		20 minutes		single container	NG	continuous flow	1585 cfu/100ml	0 cfu/100 ml	100	Un-inocculated substrate
						Study 89	Synthetic waste water	Daedaleopsis confragosa	sawdust+straw+rye berries						E.coli		20 minutes		single container	NG	continuous flow	1585 cfu/100ml	0 cfu/100 ml	100	Un-inocculated substrate
						Study 90	Synthetic waste water	Pleurotus eryngii	sawdust+straw+rye berries						E.coli		20 minutes		single container	NG	continuous flow	5172 cfu/100ml	0 cfu/100 ml	100	Un-inocculated substrate
R. Tormo-Budowski	2021	Removal of pharmaceuticals and ecotoxicological changes in wastewater using <i>Trametes versicolor</i> : A comparison of fungal stirred tank and trickle-bed bioreactors	Journal	Costa Rica	Laboratory	Study 91	Synthetic waste water	Trametes versicolor	rice husks	Pharmaceuticals	Acetaminophen						336 hours	580.6 ml/h	single column	NG	continous flow	376.35 µg/l		99.7	No mycofilter	SM	OP	Data sufficiently and accurately extracted
											Ketoprofen										trickle-bed bioreactor	356.51 µg/l		53.8
											Mefenamic Acid											10.51 µg/l		91.9
											Albendazole											1 µg/l		47.8
											Azithromycin											150.61 µg/l		86.4
											Ceftiofur											658.48 µg/l		99.9
											Ciprofloxacin											112.19 µg/l		85.4
											Florfenicol											94.21 µg/l		72.2
											Lincomycin											411.28 µg/l		74.1
											Sulfamethoxazole											322.89 µg/l		91.9
											Trimethoprim											41.1 µg/l		93.7
											Diphenhydramine											222.25 µg/l		95.2
											Atenolol											90.54 µg/l		99
											Sildenafil											431.48 µg/l		95.7
											Fluoxetine											150.29 µg/l		99.1
											Lorazepam											366.93 µg/l		88.1
											Sertraline											53.47 µg/l		98.7
R. Tormo-Budowski						Study 92	Hospital waste water	Trametes versicolor	rice husks		Acetaminophen						336 hours	580.6 ml/h	single column	NG	continous flow	63.52 µg/l		99.5	No mycofilter
											Sulfamethoxazole										trickle-bed bioreactor	4.42 µg/l		91.9
											Trimethoprim											3.14 µg/l		77.4
											Diphenhydramine											9.32 µg/l		92.6
											Gemfibrozil											30.99 µg/l		71.5
											1,7-dimethylxanthine											11.74 µg/l		90.5
											Caffeine											30.71 µg/l		93.2
											Lorazepam											1.32 µg/l		64.4
J. J. Kim	2023	Continuous operation of fungal wheel reactor based on solid-state fermentation for the removal of pharmaceutical and personal care products	Journal	Korea	Laboratory	Study 93	Spiked synthetic wastewater	Trametes versicolor	ash chips	Pharmaceuticals	acetaminophen						60 days	34 µl/min	single trapezoidal reactor	20g	batch	20 mg/l		62	Un-inocculated ash chips	SM	OP	Data sufficiently and accurately extracted
											bisphenol A											20 mg/l		80
											carbamazepine											20 mg/l		60
E. Akpaj	2014	Mycofiltration effectiveness in bioremediation of contaminated drinking water sources	Journal	Nigeria	Laboratory	Study 94	Borehole water (A1)	Pleurotus tuberregium	Maize cobs				Iron			NG	NG	NG	single bowl	NG	continuos flow	NG	0.61		No mycofiltration	SM	OP	Data sufficiently and accurately extracted
													Zinc									14.9	0	100
													Chromium									0.14	0	100
													Lead									0.02	0	100
													Manganese									0.02	0	100
													Cadmium									0.12	0.01	91.6667
													Aluminium									0.1	0	100
													Cobalt									0	0	0
													Silver									0.05	0	100
													Copper									0.05	0	100
													Arsenic									0	0	0
													Nickel									0	0	0
															Total bacterial count							11.2x103 cfu/ml	0	100
															Coliform count							1.4x103 MPN/ml	0	100
E. Akpaj						Study 95	Borehole water (A2)	Pleurotus tuberregium	Maize cobs				Iron				NG	NG	single bowl	NG	continuos flow	9.7	0.92	90.5155	No mycofiltration
													Zinc									8.5	0	100
													Chromium									0.12	0	100
													Lead									0.01	0	100
													Manganese									0.01	0	100
													Cadmium									0.11	0.02	81.8182
													Aluminium									0.05	0	100
													Cobalt									0	0	0
													Silver									0.1	0	100
													Copper									0.03	0.01	66.6667
													Arsenic									0	0	0
													Nickel									0	0	0
															Total bacterial count							16.3x103	3.7x103	77.3006
															Coliform count							2.4x103	0	100
E. Akpaj						Study 96	Borehole water (A3)	Pleurotus tuberregium	Maize cobs				Iron				NG	NG	single bowl	NG	continuos flow	3.8	0.4	89.4737	No mycofiltration
													Zinc									5.5	0	100
													Chromium									0	0	0
													Lead									0	0	0
													Manganese									0	0	0
													Cadmium									0.02	0.01	50
													Aluminium									0	0	0
													Cobalt									0	0	0
													Silver									0	0	0
													Copper									0	0	0
													Arsenic									0	0	0
													Nickel									0	0	0
															Total bacterial count							8.2x103	0	100
															Coliform count							0.6x103	0	100
E. Akpaj						Study 97	Borehole water (B1)	Pleurotus tuberregium	Maize cobs				Iron				NG	NG	single bowl	NG	continuos flow	2.5	0.51	79.6	No mycofiltration
													Zinc									6.1	0	100
													Chromium									0	0	0
													Lead									0	0	0
													Manganese									0.04	0.01	75
													Cadmium									0	0	0
													Aluminium									0	0	0
													Cobalt									0	0	0
													Silver									0	0	0
													Copper									0	0	0
													Arsenic									0	0	0
													Nickel									0	0	0
															Total bacterial count							18.3x103	0.41x103	97.7596
															Coliform count							3.2x103	0	100
E. Akpaj						Study 98	Borehole water (B2)	Pleurotus tuberregium	Maize cobs				Iron				NG	NG	single bowl	NG	continuos flow	2	0.63	68.5	No mycofiltration
													Zinc									5.9	0	100
													Chromium									0	0	0
													Lead									0.01	0	100
													Manganese									0.01	0.01	0
													Cadmium									0	0	0
													Aluminium									0	0	0
													Cobalt									0	0	0
													Silver									0	0	0
													Copper									0	0	0
													Arsenic									0	0	0
													Nickel									0	0	0
															Total bacterial count							23.6x103	4x103	83.0508
															Coliform count							4.36x103	0	100
E. Akpaj						Study 99	Borehole water (B3)	Pleurotus tuberregium	Maize cobs				Iron				NG	NG	single bowl	NG	continuos flow	2.9	0.72	75.1724	No mycofiltration
													Zinc									5.1	0	100
													Chromium									0	0	0
													Lead									0.01	0	100
													Manganese									0.03	0	100
													Cadmium									0	0	0
													Aluminium									0	0	0
													Cobalt									0	0	0
													Silver									0	0	0
													Copper									0.1	0.01	90
													Arsenic									0	0	0
													Nickel									0	0	0
															Total bacterial count							23.6x103	0.6x103	97.4576
															Coliform count							1.4x103	0	100
E. Akpaj						Study 100	Borehole water (C1)	Pleurotus tuberregium	Maize cobs				Iron				NG	NG	single bowl	NG	continuos flow	2.6	1.45	44.2308	No mycofiltration
													Zinc									6.9	0	100
													Chromium									0.01	0	100
													Lead									0	0	0
													Manganese									0.02	0.1	-400
													Cadmium									0	0	0
													Aluminium									0	0	0
													Cobalt									0	0	0
													Silver									0	0	0
													Copper									0	0	0
													Arsenic									0	0	0
													Nickel									0	0	0
															Total bacterial count							24.3x103	0.5x103	97.9424
															Coliform count							9.4x103	0	100
E. Akpaj						Study 101	Borehole water (C2)	Pleurotus tuberregium	Maize cobs				Iron				NG	NG	single bowl	NG	continuos flow	4.3	0.3	93.0233	No mycofiltration
													Zinc									7.1	0	100
													Chromium									0	0	0
													Lead									0.03	0	100
													Manganese									0.03	0	100
													Cadmium									0	0	0
													Aluminium									0	0	0
													Cobalt									0	0	0
													Silver									0	0	0
													Copper									0	0	0
													Arsenic									0	0	0
													Nickel									0	0	0
															Total bacterial count							12.2x103	0	100
															Coliform count							1.4x103	0	100
E. Akpaj						Study 102	Borehole water (C3)	Pleurotus tuberregium	Maize cobs				Iron				NG	NG	single bowl	NG	continuos flow	2	0.52	74	No mycofiltration
													Zinc									6.4	0	100
													Chromium									0	0	0
													Lead									0	0	0
													Manganese									0.01	0	100
													Cadmium									0	0	0
													Aluminium									0	0	0
													Cobalt									0	0	0
													Silver									0	0	0
													Copper									0	0.01	0
													Arsenic									0	0	0
													Nickel									0	0	0
															Total bacterial count							16.3x103	3.7x103	77.3006
															Coliform count							2.4x103	0	100
E. Akpaj						Study 103	Borehole water (C4)	Pleurotus tuberregium	Maize cobs				Iron				NG	NG	single bowl	NG	continuos flow	3	0.31	89.6667	No mycofiltration
													Zinc									8	0	100
													Chromium									0.02	0	100
													Lead									0	0	0
													Manganese									0.01	0.01	0
													Cadmium									0	0	0
													Aluminium									0.1	0	100
													Cobalt									0	0	0
													Silver									0	0	0
													Copper									0	0	0
													Arsenic									0	0	0
													Nickel									0	0	0
															Total bacterial count							14.5x103	0.2x103	98.6207
															Coliform count							1.2x103	0	100
E. Akpaj						Study 104	Borehole water (C5)	Pleurotus tuberregium	Maize cobs				Iron				NG	NG	single bowl	NG	continuos flow	2.1	0.94	55.2381	No mycofiltration
													Zinc									6.6	0	100
													Chromium									0	0	0
													Lead									0	0	0
													Manganese									0	0.01	0
													Cadmium									0	0	0
													Aluminium									0	0	0
													Cobalt									0	0	0
													Silver									0	0	0
													Copper									0	0	0
													Arsenic									0	0	0
													Nickel									0	0	0
															Total bacterial count							27.5x103	4.1x103	85.0909
															Coliform count							5.5x103	0	100
E. Akpaj						Study 105	Borehole water (C6)	Pleurotus tuberregium	Maize cobs				Iron				NG	NG	single bowl	NG	continuos flow	1.9	0.61	67.8947	No mycofiltration
													Zinc									5.1	0	100
													Chromium									0	0	0
													Lead									0	0	0
													Manganese									0	0	0
													Cadmium									0	0	0
													Aluminium									0	0	0
													Cobalt									0	0	0
													Silver									0	0	0
													Copper									0	0	0
													Arsenic									0	0	0
													Nickel									0	0	0
															Total bacterial count							21.6x103	2.9x103	86.5741
															Coliform count							0.5x103	0	100
E. Akpaj						Study 106	Stream water (A4)	Pleurotus tuberregium	Maize cobs				Iron				NG	NG	single bowl	NG	continuos flow	6.8	0.4	94.1176	No mycofiltration
													Zinc									7.8	0	100
													Chromium									0	0	0
													Lead									0	0	0
													Manganese									0.01	0	100
													Cadmium									0.05	0.01	80
													Aluminium									0	0	0
													Cobalt									0	0	0
													Silver									0	0	0
													Copper									0.01	0	100
													Arsenic									0	0	0
													Nickel									0	0	0
															Total bacterial count							1.4x103	0	100
															Coliform count							0.4x103	0	100
E. Akpaj						Study 107	Streamwater (A5)	Pleurotus tuberregium	Maize cobs				Iron				NG	NG	single bowl	NG	continuos flow	5.7	1.01	82.2807	No mycofiltration
													Zinc									0	0	0
													Chromium									0.04	0	100
													Lead									0.04	0	100
													Manganese									0	0	0
													Cadmium									0.1	0.01	90
													Aluminium									0	0	0
													Cobalt									0	0	0
													Silver									0	0	0
													Copper									0	0	0
													Arsenic									0	0	0
													Nickel									0	0	0
															Total bacterial count							1x103	0	100
															Coliform count							0	0	0
E. Akpaj						Study 108	Pond water (A6)	Pleurotus tuberregium	Maize cobs				Iron				NG	NG	single bowl	NG	continuos flow	16.5	1.62	90.1818	No mycofiltration
													Zinc									23	0	100
													Chromium									0.23	0	100
													Lead									0.23	0	100
													Manganese									0.1	0	100
													Cadmium									0.19	0.1	47.3684
													Aluminium									0.11	0	100
													Cobalt									0	0	0
													Silver									0.09	0	100
													Copper									0.11	0.01	90.9091
													Arsenic									0	0	0
													Nickel									0.1	0	100
															Total bacterial count							33.2x103	0.4x103	98.7952
															Coliform count							2.8x103	0	100
E. Akpaj						Study 109	River water (B4)	Pleurotus tuberregium	Maize cobs				Iron				NG	NG	single bowl	NG	continuos flow	6.4	0.41	93.5938	No mycofiltration
													Zinc									13	0	100
													Chromium									0.1	0	100
													Lead									0.11	0	100
													Manganese									0.23	0	100
													Cadmium									0	0	0
													Aluminium									0.01	0	100
													Cobalt									0	0	0
													Silver									0.02	0	100
													Copper									0.03	0	100
													Arsenic									0	0	0
													Nickel									0	0	0
															Total bacterial count							1.6x103	0	100
															Coliform count							0	0	0
E. Akpaj						Study 110	Well water (B5)	Pleurotus tuberregium	Maize cobs				Iron				NG	NG	single bowl	NG	continuos flow	3.7	0.02	99.4595	No mycofiltration
													Zinc									6.2	0	100
													Chromium									0.01	0	100
													Lead									0.01	0	100
													Manganese									0.09	0.01	88.8889
													Cadmium									0	0	0
													Aluminium									0	0	0
													Cobalt									0	0	0
													Silver									0	0	0
													Copper									0.12	0.01	91.6667
													Arsenic									0	0	0
													Nickel									0	0	0
															Total bacterial count							38.2x103	5.6x103	85.3403
															Coliform count							13.4x103	3.2x103	76.1194
E. Akpaj						Study 111	Well water (B6)	Pleurotus tuberregium	Maize cobs				Iron				NG	NG	single bowl	NG	continuos flow	4.1	1.21	70.4878	No mycofiltration
													Zinc									6.5	0	100
													Chromium									0	0	0
													Lead									0.03	0	100
													Manganese									0.1	0	100
													Cadmium									0	0	0
													Aluminium									0	0	0
													Cobalt									0	0	0
													Silver									0	0	0
													Copper									0	0	0
													Arsenic									0	0	0
													Nickel									0	0	0
															Total bacterial count							26.3x103	5.8x103	77.9468
															Coliform count							11.6x103	2x103	82.7586
N. Vu, P. Ngoc	2018	Antibacterial activity of three wild wood-decaying fungi in southern Vietnam toward Vibrio parahaemolyticus bacterium in aquaculture wastewater	Journal	Vietnam	Laboratory	Study 112	Aquaculture wastewater	Flavodon flavus	Bagasse+rice bran						Vibrio parahaemolyticus	NG	8 hours	NG	single bag	NG	continous flow	3x104 cfu/ml		98	Un-inocculated baggase+rice bran	SM	OP	Data sufficiently and accurately extracted
						Study 113	Aquaculture wastewater	Physisporinus vitreis	Bagasse+rice bran						Vibrio parahaemolyticus		8 hours		single bag	NG	continous flow	3x104 cfu/ml		98
						Study 114	Aquaculture wastewater	Schizophyllum commune	Bagasse+rice bran						Vibrio parahaemolyticus		8 hours		single bag	NG	continous flow	3x104 cfu/ml		98
M. Hultberg	2020	Use of lignocellulosic substrate colonized by oyster mushroom (<i>Pleurotus ostreatus</i>) for removal of organic micropollutants from water	Journal	Sweden	Laboratory	Study 115	Aqueous suspension	Pleurotus ostreatus	Saw dust+wheat bran		diclofenac						5 minutes		single container	NG	batch	2.0 μg/L	0.3 μg/L	85	Un-inocculated sawdust+wheat bran	SM	OP	Data sufficiently and accurately extracted
											bicalutamide											1-2µg/L	0.8 μg/L	43
											lamotrigine											1-2µg/L	0.3 μg/L	73
											metformin											60 µg/L	5.2 μg/L	59
M. Islam	2020	Fungal treatment of mature landfill leachate utilizing woodchips and wheat-straw as co-substrates	Journal	Canada	Laboratory	Study 116	Mature landfill leachate	Tyromyces chioneus	wood chips		soluble COD					NG	288 hours		single flask	10g	batch	NG	NG	45	No mycofilter	SM	OP	Data sufficiently and accurately extracted
M. Islam						Study 117	Mature landfill leachate	Tyromyces chioneus	wheat straw		soluble COD						288 hours		single flask	10g	batch			30	No mycofilter
M. Zahmatkesh	2018	A novel approach for application of white rot fungi in wastewater treatment under non-sterile conditions: immobilization of fungi on sorghum	Journal	Netherlands	Laboratory	Study 118	Sterile synthetic wastewater	Trametes versicolor	sorghum		large humic acids					NG	14 days		single flask	NG	batch	NG	NG	100	No mycofilter	SM	OP	Data sufficiently and accurately extracted
											medium humic acids													100
											small humic acids													5
											colour													75
M. Zahmatkesh						Study 119	Sterile industrial wastewater	Trametes versicolor	sorghum		large humic acids						14 days		single flask	NG	batch			100	No mycofilter
											medium humic acids													100
											small humic acids													68
											colour													82
M. Zahmatkesh						Study 120	Non-sterile industrial wastewater	Trametes versicolor	sorghum		large humic acids						14 days		single flask	NG	batch			100	No mycofilter
											medium humic acids													100
											small humic acids													100
											colour													80
M. Zahmatkesh						Study 121	Non-sterile industrial wastewater	Trametes versicolor	sorghum		colour						19 days		single jar	NG	batch			58	No mycofilter
																					sequential batch experiment
J. Torán	2017	Comparison between several reactors with Trametes versicolor immobilized on lignocellulosic support for the continuous treatments of hospital wastewater	Journal	Spain	Laboratory	Study 122	Spiked hospital wastewater	Trametes versicolor	pallet wood		ibuprofen					NG	49 days		single colum	NG	continous flow	20 mg/l		90	Un-inocculated wood pallets	SM	OP	Data sufficiently and accurately extracted
											ketoprofen										packed bed	20 mg/l		75
											naproxen											20 mg/l		80
															Heterotrophic plate count							5X107 cfu/ml	6.1X106 cfu/ml	87.8
											TSS											122 mg/l	29.57 mg/l	75.7623
											COD											178 mg O2/l	351 mg O2/l	-97.191
A. Flatt	2013	Removal of Escherichia coli from stormwater using mycofiltration	Thesis	USA	Laboratory	Study 123	Synthetic stormwater	Stropharia	wood chips						E. coli		10 minutes	0.5L/min	single bucket, vigor tested	NG	continuous flow	791	632	19	Un-inocculated wood chips	SM	OP	Data sufficiently and accurately extracted
						Study 124	Synthetic stormwater	Stropharia	wood chips						E. coli		10 minutes	0.5L/min	single bucket,non- vigor tested	NG	continuous flow	701	535	23	Un-inocculated wood chips
						Study 125	Synthetic stormwater	Stropharia	wood chips						E. coli		10 minutes	2.2L/min	single bucket, vigor tested	NG	continuous flow	791	626	21	Un-inocculated wood chips
						Study 126	Synthetic stormwater	Stropharia	wood chips						E. coli		10 minutes	2.2L/min	single bucket,non- vigor tested	NG	continuous flow	701	671	4	Un-inocculated wood chips
						Study 127	Synthetic stormwater	Irpex	wood chips+straw						E.coli		10 minutes	0.5L/min	single bucket, non-vigor tested	NG	continuous flow	684	651	5	Un-inocculated wood chips
						Study 128	Synthetic stormwater	Irpex	wood chips+straw						E.coli		10 minutes	2.2L/min	single bucket, non-vigor tested	NG	continuous flow	684	666	3	Un-inocculated wood chips
						Study 129	Synthetic stormwater	Stropharia	wood chips						E.coli		30 minutes	0.3L/min	tripple buckets in series	NG	continous flow			-2	Un-inocculated wood chips
						Study 130	Synthetic stormwater with suspended sediment	Pleurotus	wood chips+straw						E.coli		30 minutes	0.3L/min	tripple buckets in series	NG	continous flow			100	Un-inocculated wood chips
						Study 131	Synthetic stormwater	Pleurotus	wood chips+straw						E.coli		30 minutes	0.3L/min	tripple buckets in series	NG	continous flow			31	Un-inocculated wood chips
DG. Simona	2010	Sustainable Discoloration of Textile Chromo-Baths by Spent Mushroom Substrate from the Industrial Cultivation of Pleurotus ostreatus	Journal	Italy	laboratory	Study 132	Industrial chromo-baths	Pleurotus ostreatus	NG (spent mushroom substrate used	.	black chromo-reactive mix (BRM)	.					24 hours		single flasks	130g	batch			97	No spent mushroomsustrate	SM	OP	Data sufficiently and accurately extracted
DG. Simona						Study 133	Industrial chromo-baths	Pleurotus ostreatus	NG (spent mushroom substrate used		black chromo-reactive mix (BRM)	.					110 hours		single flasks	130g	batch			80	No spent mushroomsustrate
DG. Simona						Study 134	Industrial chromo-baths	Pleurotus ostreatus	NG (spent mushroom substrate used	.	Blue chromo-Reactive an-thraquinonic Bath (BRaB)	.					110 hours		single flasks	130g	batch			90	No spent mushroomsustrate
DG. Simona						Study 135	Industrial chromo-baths	Pleurotus ostreatus	NG (spent mushroom substrate used	.	Blue chromo-Acid an-thraquinonic Bath (BAaB)	.					24 hours		single flasks	130g	batch			88	No spent mushroomsustrate
DG. Simona						Study 136	Industrial chromo-baths	Pleurotus ostreatus	NG (spent mushroom substrate used	.	Red chromo-Acid monoazo Bath (RAmaB)	.					24 hours		single flasks	130g	batch			88	No spent mushroomsustrate
S. E. Martinez	2016	E. coli removal by Pleurotus ostreatus mycofilter in simulated wet environmental pond	Thesis	Mexico	laboratory	Study 137	Synthetic stormwater	Pleurotus ostreatus	Barley straw						E.coli	NG	21 days		single environmental pond reactor	NG	batch			98	Un-innoculated straw	SM	OP	Data sufficiently and accurately extracted
T. Mori	2018	Biodegradation of diuron in artificially contaminated water and seawater by wood colonized with the white-rot fungus Trametes versicolor	Journal	Japan	laboratory	Study 138	Artificial contaminated distilled water	T. versicolor	Wood chips		Diuron					NG	14 days		single bioreactor	200g	batch	1µM		98.7	Un-innoculated wood chips	SM	OP	Data sufficiently and accurately extracted
					laboratory	Study 139	Sea water	T. versicolor	Wood chips		Diuron					NG	14 days		single bioreactor	200g	batch	1µM		90	Un-innoculated wood chips
K. Agrawal	2019	Column bioreactor of immobilized Stropharia sp. ITCC 8422 on natural biomass support of L. cylindrica for biodegradation of anthraquinone violet R	Journal	India	laboratory	Study 140	Aqueous solution	Stropharia	L. cylindrica	dye	anthraquinone violet R					NG	10 days		single column reactor	3.5g	batch	50 ppm		65	un-innoculated L. cylindrica	SM	OP	Data sufficiently and accurately extracted
																								79.9
																								55
E. Beltrán-Flores	2021	Pesticide bioremediation by Trametes versicolor: Application in a fixed-bed reactor, sorption contribution and bioregeneration	Journal	Spain	laboratory	Study 141	Agricultural wastewater	Trametes versicolor	Wood chips	pesticides	diuron						40 days		single column reactor	160g	batch	10 ppm		28.75	un-innoculated wood chips	SM	OP	Data sufficiently and accurately extracted
						Study 142	Agricultural wastewater	Trametes versicolor	Wood chips		diuron						40 days		single column reactor	160g		10 ppm		33.32	un-innoculated wood chips
						Study 143	Agricultural wastewater	Trametes versicolor	Wood chips		diuron						40 days		single column reactor	160g		10 ppm		41.81	un-innoculated wood chips
						Study 144	Agricultural wastewater	Trametes versicolor	Wood chips		bentazon						40 days		single column reactor	160g		10 ppm		6.31	un-innoculated wood chips
						Study 145	Agricultural wastewater	Trametes versicolor	Wood chips		bentazon						40 days		single column reactor	160g		10 ppm		6.05	un-innoculated wood chips
						Study 146	Agricultural wastewater	Trametes versicolor	Wood chips		bentazon						40 days		single column reactor	160g		10 ppm		5.93	un-innoculated wood chips
M. García-Vara	2021	Remediation of bentazone contaminated water by Trametes versicolor: Characterization, identification of transformation products, and implementation in a trickle-bed reactor under non-sterile conditions	Journal	Spain	laboratory	Study 147	Agricultural wastewater	Trametes versicolor	wood chips		bentazon					0.5 mg/l	30 days	70 ml/min	single column reactor	NG	sequencing batch	10 mg/l		48	un-innoculated wood chips	SM	OP	Data sufficiently and accurately extracted
K. Hu	2021	Comparison between two reactors using Trametes versicolor for agricultural wastewater treatment under non-sterile condition in sequencing batch mode	Journal	Spain	laboratory	Study 148	Agricultural wastewater	Trametes versicolor	wood chips		diuron					0.5 mg/l	30 days	70 ml/min	single column reactor	NG	sequencing batch	10 mg/l		69.38	un-innoculated wood chips	SM	OP	Data sufficiently and accurately extracted
						Study 149	Agricultural wastewater	Trametes versicolor	wood chips		bentazon						30 days	70 ml/min	single column reactor	NG	sequencing batch	10 mg/l		47.21	un-innoculated wood chips
E. Beltr´an-Flores	2022	Fungal bioremediation of agricultural wastewater in a long-term treatment: biomass stabilization by immobilization strategy	Journal	Spain	laboratory	Study 150	Agricultural wastewater	Trametes versicolor	wood chips		diuron					0.5 ppm	225 days		single rotating drum bioreactor	NG	batch	10 ppm		54	un-innoculated wood chips	SM	OP	Data sufficiently and accurately extracted
											bentazon													48
K. Hu	2022	Oak wood provides suitable nutrients for long-term continuous pesticides removal by Trametes versicolor in a pilot plant trickle bed reactor	Journal	Spain	laboratory	Study 151	Agricultural wastewater	Trametes versicolor	wood chips		diuron					NG	186 days		quadruplicate columns trickling bed reactor	NG	continuous flow	10 mg/l		80	un-innoculated wood chips	SM	OP	Data sufficiently and accurately extracted
											bentazon													67
M. Titilawo	2023	Evaluation of fungal permeated lignocellulosic filter for remediation of water pollutants	Journal	Nigeria	laboratory	Study 152	Surface water	Macrolepiota procera	Corncobs				Cadmium			NG	NG	0.2 ml/min	single tank	175g	continuous flow	0.08 mg/l	0 mg/l	100	un-innoculated corncobs	SM	OP	Data sufficiently and accurately extracted
													Copper									1.23 mg/l	0.07 mg/l	94.3089
													Iron									5.35 mg/l	0.3 mg/l	94.3925
													Lead									0.91 mg/l	0.03 mg/l	96.7033
													Zinc									1.11 mg/l	0.1 mg/l	90.991
															Total bacterial count							2179.67 cfu/ml	976 cfu/ml	40.67
															E. coli							491 cfu/100ml	162 cfu/100ml	64.5
						Study 153	Surface water	Macrolepiota procera	Corncobs				Cadmium			NG	NG	0.5 ml/min	single tank	175g	continuous flow	0.08 mg/l	0.01 mg/l	87.5	un-innoculated corncobs
													Copper									1.23 mg/l	0.76 mg/l	38.2114
													Iron									5.35 mg/l	3.07 mg/l	42.6168
													Lead									0.91 mg/l	0.08 mg/l	91.2088
													Zinc									1.11 mg/l	0.85 mg/l	23.4234
															Total bacterial count							2179.67 cfu/ml	1399.67 cfu/ml	25.85
															E. coli							491 cfu/100ml	236 cfu/100ml	49.79
						Study 154	Surface water	Macrolepiota procera	Corncobs				Cadmium			NG	NG	1 ml/min	single tank	175g	continuous flow	0.08 mg/l	0.01 mg/l	87.5	un-innoculated corncobs
													Copper									1.23 mg/l	0.45 mg/l	63.4146
													Iron									5.35 mg/l	1.56 mg/l	70.8411
													Lead									0.91 mg/l	0.22 mg/l	75.8242
													Zinc									1.11 mg/l	0.49 mg/l	55.8559
															Total bacterial count							2179.67 cfu/ml	1877 cfu/ml	7.63
															E.coli							491 cfu/100 ml	262 cfu/100ml	46.34
L. Majul	2022	High dye removal capacity of<i>Peniophora laxitexta</i>immobilized in a combined support based on polyurethane foam and lignocellulosic substrates	Journal	Argentina	laboratory	Study 155	Aquous solution	Peniophora laxitexta	soybean hulls+wheat straw+cellulose spent casings	Dyes	Xylidine					NG	24 hours		single container	NG	batch	0.3 mmol/l		60	un-innoculated soybean hulls+wheat straw+cellulose spent casings	SM	OP	Data sufficiently and accurately extracted
											Malachite Green											0.3 mmol/l		90
											Remazol Brilliant Blue R											0.3 mmol/l		50
T. Rogers	2012	Experimental Evaluation of Mycoremediation of Escherichia coli Bacteria in Solution using Pleurotus ostreatus	Thesis	USA	laboratory	Study156	Distilled water	P. ostreatus	sawdust						E.coli	NG	17 minutes	2-20ml/min	single column	5g	continuous flow	114,200 CFU/ml	89,930 CFU/ml	21.2522	un-innoculated sawdust	SM	OP	Data sufficiently and accurately extracted
NG= Information Not Given
